# Supplementary material for: Prevalence and knowledge of heavy menstrual bleeding among gynecology outpatients by scanning a WeChat QR Code
Source: PLoS One. 2020 Apr 2;15(4):e0229123. doi: 10.1371/journal.pone.0229123 (PMC7117654; doi:10.1371/journal.pone.0229123)
Supplement: S1 Data — (ZIP) [file pone.0229123.s003.zip]

Archive with 2 entries (2 files):
- Raw data of 152 patients with blood routine examination results.xlsx
- Raw data of all 1152 patients.xlsx
