# Supplementary material for: Prevalence and knowledge of heavy menstrual bleeding among gynecology outpatients by scanning a WeChat QR Code
Source: PLoS One. 2020 Apr 2;15(4):e0229123. doi: 10.1371/journal.pone.0229123 (PMC7117654; doi:10.1371/journal.pone.0229123)
Supplement: S1 Data — (ZIP) [file pone.0229123.s003.zip › Raw data of 152 patients with blood routine examination results.xlsx]

## Sheet: Sheet1
MMAS total score	Family life	Practical difficulties	Social life	Psychological well-being	Physical health	Work and daily routine	PBAC score	Hemoglobin (g/L)
4.1	0	0	0	0	0	4.1	285	97
95.4	23	9.4	10	14	21	18	260	109
95.4	23	9.4	10	14	21	18	120	126
73.2	23	14	6.7	14	4.2	11.3	104	133
96.7	23	14	6.7	14	21	18	173	128
52.7	23	3.1	2.7	8.4	4.2	11.3	680	82
85.4	23	9.4	6.7	14	21	11.3	410	92
74.1	23	3.1	6.7	8.4	14.9	18	309	102
83.2	23	14	10	14	4.2	18	608	75
82.6	23	9.4	10	14	14.9	11.3	115	143
83.2	23	14	10	14	4.2	18	287	140
92.1	23	9.4	6.7	14	21	18	222	105
95.4	23	9.4	10	14	21	18	172	128
100	23	14	10	14	21	18	578	88
46.4	23	0	6.7	8.4	4.2	4.1	212	92
80.4	23	9.4	6.7	8.4	14.9	18	279	129
53.1	14	14	6.7	2.9	4.2	11.3	129	68
47.2	23	3.1	2.7	2.9	4.2	11.3	565	60
95.4	23	9.4	10	14	21	18	225	60
64.2	23	9.4	6.7	2.9	4.2	18	251	90
83.7	23	9.4	10	8.4	14.9	18	174	116
62.7	23	0	6.7	14	14.9	4.1	565	118
64.7	14	9.4	6.7	8.4	14.9	11.3	151	118
27.6	0	9.4	2.7		4.2	11.3	203	60
37.4	14	0	6.7	8.4	4.2	4.1	1230	100
78.7	23	0	2.7	14	21	18	373	70
85.4	23	9.4	6.7	14	21	11.3	224	126
100	23	14	10	14	21	18	156	126
37.2	5.3	0	10	2.9	14.9	4.1	1380	61
100	23	14	10	14	21	18	117	125
54	14	9.4	6.7	8.4	4.2	11.3	357	119
88.3	23	14	10	8.4	14.9	18	159	118
100	23	14	10	14	21	18	171	119
89.1	23	3.1	10	14	21	18	232	95
100	23	14	10	14	21	18	101	116
100	23	14	10	14	21	18	163	118
100	23	14	10	14	21	18	141	120
85.4	23	9.4	6.7	14	21	11.3	280	100
63.4	23	3.1	2.7	8.4	14.9	11.3	454	61
85.4	23	9.4	6.7	14	21	11.3	950	62
95.4	23	9.4	10	14	21	18	120	113
73.7	23	9.4	6.7	8.4	14.9	11.3	125	126
12.1	0	9.4	2.7	0	0	0	346	104
85.8	23	3.1	6.7	14	21	18	313	100
36.5	14	3.1	2.7	8.4	4.2	4.1	483	85
92.1	23	9.4	6.7	14	21	18	277	120
80.4	23	9.4	6.7	8.4	14.9	18	209	96
56.7	23	3.1	6.7	8.4	4.2	11.3	564	84
79.8	23	9.4	6.7	8.4	21	11.3	208	95
40	23	3.1	2.7	2.9	4.2	4.1	1072	105
95.4	23	9.4	10	14	21	18	155	125
22.3	5.3	3.1	2.7	2.9	4.2	4.1	401	98
100	23	14	10	14	21	18	205	110
22.3	5.3	3.1	2.7	2.9	4.2	4.1	503	75
64.7	14	9.4	6.7	8.4	14.9	11.3	396	88
100	23	14	10	14	21	18	246	92
100	23	14	10	14	21	18	275	100
85.4	23	9.4	6.7	14	21	11.3	371	80
31.8	5.3	3.1	6.7	8.4	4.2	4.1	231	75
95.4	23	9.4	10	14	21	18	467	98
78.7	23	0	2.7	14	21	18	1525	61
26.6	14	0	0	8.4	4.2	0	386	70
69	23	3.1	2.7	14	14.9	11.3	555	80
23	23	0	0	0	0	0	915	90
80.4	23	9.4	6.7	8.4	14.9	18	277	127
96.7	23	14	6.7	14	21	18	295	79
65	23	3.1	2.7	14	4.2	18	326	110
31	14	3.1	2.7	2.9	4.2	4.1	578	88
64	14	9.4	10	8.4	4.2	18	181	143
64.7	14	9.4	6.7	8.4	14.9	11.3	392	110
58.4	14	3.1	6.7	8.4	14.9	11.3	325	94
56.2	23	3.1	2.7	8.4	14.9	4.1	398	98
55.3	14	0	6.7	8.4	14.9	11.3	259	130
28.6	0	9.4	6.7	8.4	0	4.1	386	70
92.1	23	9.4	6.7	14	21	18	114	110
100	23	14	10	14	21	18	124	115
95.4	23	9.4	10	14	21	18	551	109
100	23	14	10	14	21	18	113	61
87.2	23	14	10	14	14.9	11.3	107	125
100	23	14	10	14	21	18	119	139
100	23	14	10	14	21	18	106	122
64.7	14	9.4	6.7	8.4	14.9	11.3	281	125
73.7	23	9.4	6.7	8.4	14.9	11.3	201	109
88.3	23	14	10	8.4	14.9	18	132	126
95.4	23	9.4	10	14	21	18	221	120
54	14	9.4	6.7	8.4	4.2	11.3	471	88
64.2	23	9.4	6.7	2.9	4.2	18	493	100
67.4	23	3.1	6.7	8.4	14.9	11.3	1065	53
95.4	23	9.4	10	14	21	18	236	115
70.9	23	14	10	8.4	4.2	11.3	158	120
85.4	23	9.4	6.7	14	21	11.3	615	98
0	0	0	0	0	0	0	1871	88
61.2	23	3.1	10	2.9	4.2	18	273	98
100	23	14	10	14	21	18	334	89
64.7	14	9.4	6.7	8.4	14.9	11.3	518	85
63	23	9.4	6.7	8.4	4.2	11.3	201	85
100	23	14	10	14	21	18	40	125																						月经期没有打断我的工作/日常生活。	40	125
100	23	14	10	14	21	18	57	124																						月经期没有打断我的工作/日常生活。	57	124
100	23	14	10	14	21	18	75	123																						月经期没有打断我的工作/日常生活。	75	123
100	23	14	10	14	21	18	75	126																						月经期没有打断我的工作/日常生活。	75	126
100	23	14	10	14	21	18	82	125																						月经期没有打断我的工作/日常生活。	82	125
100	23	14	10	14	21	18	74	130																						月经期没有打断我的工作/日常生活。	74	130
100	23	14	10	14	21	18	49	135																						月经期没有打断我的工作/日常生活。	49	135
100	23	14	10	14	21	18	32	125																						月经期没有打断我的工作/日常生活。	32	125
100	23	14	10	14	21	18	74	131																						月经期没有打断我的工作/日常生活。	74	131
100	23	14	10	14	21	18	83	129																						月经期没有打断我的工作/日常生活。	83	129
100	23	14	10	14	21	18	3	115																						月经期没有打断我的工作/日常生活。	3	115
100	23	14	10	14	21	18	25	121																						月经期没有打断我的工作/日常生活。	25	121
100	23	14	10	14	21	18	61	121																						月经期没有打断我的工作/日常生活。	61	121
100	23	14	10	14	21	18	46	132																						月经期没有打断我的工作/日常生活。	46	132
100	23	14	10	14	21	18	3	120																						月经期没有打断我的工作/日常生活。	3	120
100	23	14	10	14	21	18	61	141																						月经期没有打断我的工作/日常生活。	61	141
100	23	14	10	14	21	18	30	124																						月经期没有打断我的工作/日常生活。	30	124
100	23	14	10	14	21	18	47	135																						月经期没有打断我的工作/日常生活。	47	135
100	23	14	10	14	21	18	72	132																						月经期没有打断我的工作/日常生活。	72	132
100	23	14	10	14	21	18	53	131																						月经期没有打断我的工作/日常生活。	53	131
100	23	14	10	14	21	18	45	124																						月经期没有打断我的工作/日常生活。	45	124
100	23	14	10	14	21	18	48	122																						月经期没有打断我的工作/日常生活。	48	122
100	23	14	10	14	21	18	61	130																						月经期没有打断我的工作/日常生活。	61	130
100	23	14	10	14	21	18	57	119																						月经期没有打断我的工作/日常生活。	57	119
100	23	14	10	14	21	18	43	127																						月经期没有打断我的工作/日常生活。	43	127
100	23	14	10	14	21	18	97	140																						月经期没有打断我的工作/日常生活。	97	140
100	23	14	10	14	21	18	70	109																						月经期没有打断我的工作/日常生活。	70	109
100	23	14	10	14	21	18	70	142																						月经期没有打断我的工作/日常生活。	70	142
100	23	14	10	14	21	18	93	130																						月经期没有打断我的工作/日常生活。	93	130
100	23	14	10	14	21	18	70	132																						月经期没有打断我的工作/日常生活。	70	132
100	23	14	10	14	21	18	92	136																						月经期没有打断我的工作/日常生活。	92	136
100	23	14	10	14	21	18	73	137																						月经期没有打断我的工作/日常生活。	73	137
100	23	14	10	14	21	18	66	130																						月经期没有打断我的工作/日常生活。	66	130
100	23	14	10	14	21	18	60	129																						月经期没有打断我的工作/日常生活。	60	129
100	23	14	10	14	21	18	34	137																						月经期没有打断我的工作/日常生活。	34	137
100	23	14	10	14	21	18	69	120																						月经期没有打断我的工作/日常生活。	69	120
100	23	14	10	14	21	18	41	131																						月经期没有打断我的工作/日常生活。	41	131
100	23	14	10	14	21	18	58	136																						月经期没有打断我的工作/日常生活。	58	136
100	23	14	10	14	21	18	30	130																						月经期没有打断我的工作/日常生活。	30	130
100	23	14	10	14	21	18	66	130																						月经期没有打断我的工作/日常生活。	66	130
100	23	14	10	14	21	18	91	128																						月经期没有打断我的工作/日常生活。	91	128
95.4	23	9.4	10	14	21	18	85	134																						月经期没有打断我的工作/日常生活。	85	134
100	23	9.4	10	14	21	18	30	131																						月经期没有打断我的工作/日常生活。	30	131
100	23	14	10	14	21	18	57	142																						月经期没有打断我的工作/日常生活。	57	142
95.4	23	9.4	10	14	21	18	93	135																						月经期没有打断我的工作/日常生活。	93	135
100	23	14	10	14	21	18	74	128																						月经期没有打断我的工作/日常生活。	74	128
100	23	14	10	14	21	18	86	137																						月经期没有打断我的工作/日常生活。	86	137
100	23	14	10	14	21	18	92	139																						月经期没有打断我的工作/日常生活。	92	139
100	23	14	10	14	21	18	37	144																						月经期没有打断我的工作/日常生活。	37	144
100	23	14	10	14	21	18	83	130																						月经期没有打断我的工作/日常生活。	83	130
100	23	14	10	14	21	18	99	130																						月经期没有打断我的工作/日常生活。	99	130
100	23	14	10	14	21	18	90	128																						月经期没有打断我的工作/日常生活。	90	128
100	23	14	10	14	21	18	96	129																						月经期没有打断我的工作/日常生活。	96	129
100	23	9.4	10	14	21	18	54	127																						月经期没有打断我的工作/日常生活。	54	127
100	23	9.4	10	14	21	18	61	106																						月经期没有打断我的工作/日常生活。	61	106
100	23	14	10	14	21	18	95	133																						月经期没有打断我的工作/日常生活。	95	133
