# Supplementary material for: Prevalence and knowledge of heavy menstrual bleeding among gynecology outpatients by scanning a WeChat QR Code
Source: PLoS One. 2020 Apr 2;15(4):e0229123. doi: 10.1371/journal.pone.0229123 (PMC7117654; doi:10.1371/journal.pone.0229123)
Supplement: S1 Data — (ZIP) [file pone.0229123.s003.zip › Raw data of all 1152 patients.xlsx]

## Sheet: Sheet1
Age (years)	Reasons of visit	Self-assessed normal menstrual cycle	BMI (kg/m2)	Menstrual period (days)	Self-assessed menstrual blood volume	Gravidity	Parity	How much do you know about HMB	Which of the following do you agree with (multiple choices)	HMB and anemia are related	MMAS total score	PBAC score
44	Abnormal uterine bleeding	No	23	8	Normal	1	1	Limited knowledge	Consistent profuse menstruation without any other disease requires no medical treatment;	Unknown	96	155
26	Reproductive tract infection	No	20	15	Normal	1	1	Limited knowledge	Consistent profuse menstruation without any other disease requires no medical treatment;Profuse menstruation is a kind of disease which requires medical treatment;	Unknown	98	255
49	Abnormal uterine bleeding	No	18	3	Heavy menstrual bleeding	2	2	Limited knowledge	Consistent profuse menstruation without affecting the quality of life requires no medical treatment;	Yes	65	570
26	Reproductive tract infection	Yes	24.3	7	Heavy menstrual bleeding	1	0	Limited knowledge	Scanty menstruation is a kind of disease which requires medical treatment;	Unknown	82	167
27	Abnormal uterine bleeding	No	19.6	5	Hypomenorrhea	1	1	Limited knowledge	Profuse menstruation is a kind of disease which requires medical treatment;	Yes	100	16
45	Abnormal uterine bleeding	No	25	7	Hypomenorrhea	5	3	No knowledge	Profuse menstruation is a kind of disease which requires medical treatment;	Yes	100	16
35	Cervical intraepithelial neoplasia	No	23.5	6	Hypomenorrhea	0	0	No knowledge	Consistent profuse menstruation without any other disease requires no medical treatment;Consistent scanty menstruation without any other disease requires no medical treatment;	No	100	66
26	Abnormal uterine bleeding	No	20	4	Hypomenorrhea	0	0	Limited knowledge	Consistent profuse menstruation without any other disease requires no medical treatment;Consistent profuse menstruation without affecting the quality of life requires no medical treatment;Profuse menstruation is a kind of disease which requires medical treatment;	No	70	50
25	Reproductive tract infection	Yes	17	5	Normal	0	0	Limited knowledge	Profuse menstruation is a kind of disease which requires medical treatment;Scanty menstruation is a kind of disease which requires medical treatment;	Unknown	76	83
40	Abnormal uterine bleeding	No	25	10	Heavy menstrual bleeding	2	0	No knowledge	Profuse menstruation is a kind of disease which requires medical treatment;Scanty menstruation is a kind of disease which requires medical treatment;	Yes	67.4	1065
41	Abnormal uterine bleeding	No	24	7	Heavy menstrual bleeding	2	1	No knowledge	Consistent profuse menstruation without affecting the quality of life requires no medical treatment;	Yes	40	585
28	Abnormal uterine bleeding	No	22	5	Heavy menstrual bleeding	0	0	No knowledge	Consistent profuse menstruation without affecting the quality of life requires no medical treatment;Profuse menstruation is a kind of disease which requires medical treatment;	Yes	85.4	410
36	Abnormal uterine bleeding	No	22.4	7	Hypomenorrhea	0	0	No knowledge	Profuse menstruation is a kind of disease which requires medical treatment;	Unknown	100	14
35	Physical examination	Yes	20.6	5	Normal	1	1	No knowledge	Consistent profuse menstruation without any other disease requires no medical treatment;Consistent profuse menstruation without affecting the quality of life requires no medical treatment;Consistent scanty menstruation without any other disease requires no medical treatment;Consistent scanty menstruation without affecting the quality of life requires no medical treatment;	Unknown	100	185
29	Abnormal uterine bleeding	No	18	8	Heavy menstrual bleeding	0	0	No knowledge	Profuse menstruation is a kind of disease which requires medical treatment;Scanty menstruation is a kind of disease which requires medical treatment;Consistent profuse menstruation without any other disease requires no medical treatment;Consistent scanty menstruation without any other disease requires no medical treatment;	Yes	75	414
26	Abnormal uterine bleeding	No	20.5	8	Hypomenorrhea	0	0	No knowledge	Profuse menstruation is a kind of disease which requires medical treatment;Scanty menstruation is a kind of disease which requires medical treatment;	Unknown	42	57
28	Intrauterine echogenic mass	Yes	26	5	Normal	3	1	Limited knowledge	Profuse menstruation is a kind of disease which requires medical treatment;Scanty menstruation is a kind of disease which requires medical treatment;	Yes	91	85
42		Yes	23	6	Heavy menstrual bleeding	1	0	No knowledge	Profuse menstruation is a kind of disease which requires medical treatment;Scanty menstruation is a kind of disease which requires medical treatment;	Unknown	46	488
29	Endocrine disease	Yes	20.6	7	Heavy menstrual bleeding	2	2	No knowledge	Profuse menstruation is a kind of disease which requires medical treatment;Scanty menstruation is a kind of disease which requires medical treatment;	Unknown	65	346
34		Yes	22.3	6	Normal	1	0	No knowledge	Profuse menstruation is a kind of disease which requires medical treatment;Scanty menstruation is a kind of disease which requires medical treatment;	Unknown	100	175
25		Yes	22.1	6	Normal	2	1	No knowledge	Profuse menstruation is a kind of disease which requires medical treatment;Scanty menstruation is a kind of disease which requires medical treatment;	Unknown	100	221
28	Abnormal uterine bleeding	No	23.4	9	Hypomenorrhea	2	1	Limited knowledge	Consistent profuse menstruation without any other disease requires no medical treatment;Consistent scanty menstruation without any other disease requires no medical treatment;	Yes	94	97
23	Physical examination	Yes	23.5	7	Heavy menstrual bleeding	0	0	No knowledge	Profuse menstruation is a kind of disease which requires medical treatment;Scanty menstruation is a kind of disease which requires medical treatment;	Unknown	98	291
29		Yes	26.3	6	Hypomenorrhea	3	1	No knowledge	Profuse menstruation is a kind of disease which requires medical treatment;Scanty menstruation is a kind of disease which requires medical treatment;	Unknown	100	31
37		Yes	26.2	7	Normal	0	0	No knowledge	Profuse menstruation is a kind of disease which requires medical treatment;Scanty menstruation is a kind of disease which requires medical treatment;	Unknown	58	52
29	Physical examination	Yes	22	5	Heavy menstrual bleeding	3	1	No knowledge	Profuse menstruation is a kind of disease which requires medical treatment;Scanty menstruation is a kind of disease which requires medical treatment;	Unknown	100	324
33		Yes	19.3	7	Normal	2	1	No knowledge	Profuse menstruation is a kind of disease which requires medical treatment;Scanty menstruation is a kind of disease which requires medical treatment;	Unknown	100	191
38	Reproductive tract infection	Yes	25	6	Normal	0	0	No knowledge	Profuse menstruation is a kind of disease which requires medical treatment;Scanty menstruation is a kind of disease which requires medical treatment;	Unknown	100	187
36	Endocrine disease	Yes	24.5	6	Normal	1	0	No knowledge	Profuse menstruation is a kind of disease which requires medical treatment;Scanty menstruation is a kind of disease which requires medical treatment;	Unknown	100	112
50	Pelvic floor dysfunction	Yes	22.4	6	Heavy menstrual bleeding	2	1	No knowledge	Profuse menstruation is a kind of disease which requires medical treatment;Scanty menstruation is a kind of disease which requires medical treatment;	Unknown	88	245
24	Reproductive tract infection	Yes	17	6	Normal	0	0	No knowledge	Profuse menstruation is a kind of disease which requires medical treatment;Scanty menstruation is a kind of disease which requires medical treatment;	Unknown	100	105
28	Intrauterine echogenic mass	Yes	23.6	6	Heavy menstrual bleeding	1	1	No knowledge	Profuse menstruation is a kind of disease which requires medical treatment;Scanty menstruation is a kind of disease which requires medical treatment;	Unknown	76	259
19	Abnormal uterine bleeding	Yes	22.3	7	Hypomenorrhea	0	0	No knowledge	Profuse menstruation is a kind of disease which requires medical treatment;Scanty menstruation is a kind of disease which requires medical treatment;	Unknown	67	77
19	Abnormal uterine bleeding	Yes	25	7	Hypomenorrhea	2	1	No knowledge	Profuse menstruation is a kind of disease which requires medical treatment;Scanty menstruation is a kind of disease which requires medical treatment;	Unknown	100	2
28	Reproductive tract infection	Yes	24.3	6	Hypomenorrhea	2	1	Limited knowledge	Profuse menstruation is a kind of disease which requires medical treatment;Scanty menstruation is a kind of disease which requires medical treatment;	Yes	64	94
33	Endocrine disease	Yes	20	6	Hypomenorrhea	0	0	Limited knowledge	Profuse menstruation is a kind of disease which requires medical treatment;	Unknown	96	16
27	Reproductive tract infection	Yes	25.3	7	Normal	1	0	Limited knowledge	Profuse menstruation is a kind of disease which requires medical treatment;	No	100	144
34	Reproductive tract infection	Yes	17.5	5	Hypomenorrhea	1	1	Limited knowledge	Profuse menstruation is a kind of disease which requires medical treatment;Scanty menstruation is a kind of disease which requires medical treatment;	Yes	83	55
28	Reproductive tract infection	Yes	19.5	4	Normal	0	0	No knowledge	Scanty menstruation is a kind of disease which requires medical treatment;Consistent profuse menstruation without affecting the quality of life requires no medical treatment;	No	100	122
45	Gynecological tumor	Yes	25.3	5	Normal	1	0	Limited knowledge	Profuse menstruation is a kind of disease which requires medical treatment;Scanty menstruation is a kind of disease which requires medical treatment;	Yes	69	94
48	Endocrine disease	Yes	19.8	3	Normal	1	0	Limited knowledge	Scanty menstruation is a kind of disease which requires medical treatment;	Unknown	41	45
35	Reproductive tract infection	Yes	24.8	5	Hypomenorrhea	0	0	Limited knowledge	Profuse menstruation is a kind of disease which requires medical treatment;Scanty menstruation is a kind of disease which requires medical treatment;	Yes	87	33
38	Abnormal uterine bleeding	No	17.4	28	Heavy menstrual bleeding	1	0	Limited knowledge	Consistent profuse menstruation without any other disease requires no medical treatment;	Unknown	89	774
44	Reproductive tract infection	Yes	19.7	6	Normal	2	1	Limited knowledge	Scanty menstruation is a kind of disease which requires medical treatment;Consistent profuse menstruation without any other disease requires no medical treatment;Profuse menstruation is a kind of disease which requires medical treatment;	Yes	84	28
39	Abnormal uterine bleeding	No	26	9	Hypomenorrhea	3	1	No knowledge	Profuse menstruation is a kind of disease which requires medical treatment;Scanty menstruation is a kind of disease which requires medical treatment;	Yes	38	398
32	Abnormal uterine bleeding	No	25	7	Normal	4	1	Limited knowledge	Consistent profuse menstruation without affecting the quality of life requires no medical treatment;	Yes	64	11
28	Endocrine disease	No	18.5	10	Hypomenorrhea	1	1	Limited knowledge	Scanty menstruation is a kind of disease which requires medical treatment;	No	77	287
34	Reproductive tract infection	Yes	24.5	7	Normal	2	1	Limited knowledge	Consistent profuse menstruation without any other disease requires no medical treatment;	Yes	82	25
35	Abnormal uterine bleeding	No	18.7	7	Normal	4	1	No knowledge	Profuse menstruation is a kind of disease which requires medical treatment;	Yes	82	38
33	Abnormal uterine bleeding	No	17.5	7	Normal	2	2	Limited knowledge	Profuse menstruation is a kind of disease which requires medical treatment;Scanty menstruation is a kind of disease which requires medical treatment;	Unknown	93	29
45	Abnormal uterine bleeding	No	23	6	Normal	1	0	Limited knowledge	Consistent profuse menstruation without any other disease requires no medical treatment;	Yes	83	83
29	Abnormal uterine bleeding	No	23.6	7	Normal	1	1	Limited knowledge	Profuse menstruation is a kind of disease which requires medical treatment;	Yes	85	160
32	Abnormal uterine bleeding	No	23	13	Heavy menstrual bleeding	1	1	Limited knowledge	Profuse menstruation is a kind of disease which requires medical treatment;	Yes	70.9	158
31	Reproductive tract infection	Yes	25	7	Normal	1	1	Limited knowledge	Consistent profuse menstruation without any other disease requires no medical treatment;	No	71	100
47	Gynecological tumor	Yes	25.3	7	Normal	1	1	Limited knowledge	Profuse menstruation is a kind of disease which requires medical treatment;Scanty menstruation is a kind of disease which requires medical treatment;	No	100	129
28	Abnormal uterine bleeding	No	17.3	7	Normal	1	1	Limited knowledge	Profuse menstruation is a kind of disease which requires medical treatment;	Yes	72	13
39	Abnormal uterine bleeding	No	25.6	6	Normal	0	0	Limited knowledge	Consistent profuse menstruation without any other disease requires no medical treatment;Consistent profuse menstruation without affecting the quality of life requires no medical treatment;一Profuse menstruation is a kind of disease which requires medical treatment;	Unknown	62	26
38	Abnormal uterine bleeding	No	19.5	7	Normal	3	2	No knowledge	Profuse menstruation is a kind of disease which requires medical treatment;Scanty menstruation is a kind of disease which requires medical treatment;	Unknown	82	68
33	Abnormal uterine bleeding	No	25.3	4	Normal	7	1	No knowledge	Profuse menstruation is a kind of disease which requires medical treatment;	Unknown	100	98
33	Reproductive tract infection	Yes	22	3	Heavy menstrual bleeding	2	2	Limited knowledge	Scanty menstruation is a kind of disease which requires medical treatment;Profuse menstruation is a kind of disease which requires medical treatment;	Unknown	100	284
35	Abnormal uterine bleeding	No	26	7	Normal	5	2	No knowledge	Profuse menstruation is a kind of disease which requires medical treatment;	Unknown	100	32
36	Gynecological tumor	Yes	21.3	7	Heavy menstrual bleeding	3	1	No knowledge	Profuse menstruation is a kind of disease which requires medical treatment;Scanty menstruation is a kind of disease which requires medical treatment;	Yes	61.2	273
28	Endocrine disease	No	18.2	7	Normal	0	0	No knowledge	Profuse menstruation is a kind of disease which requires medical treatment;	Yes	100	176
37	Abnormal uterine bleeding	No	20.6	7	Normal	2	2	No knowledge	Profuse menstruation is a kind of disease which requires medical treatment;Consistent scanty menstruation without any other disease requires no medical treatment;Consistent scanty menstruation without affecting the quality of life requires no medical treatment;	Yes	74	71
39	Endocrine disease	No	22.2	30	Normal	0	0	Limited knowledge	Profuse menstruation is a kind of disease which requires medical treatment;Scanty menstruation is a kind of disease which requires medical treatment;	Yes	98	187
33	Endocrine disease	Yes	19.9	5	Normal	0	0	Limited knowledge	Profuse menstruation is a kind of disease which requires medical treatment;Scanty menstruation is a kind of disease which requires medical treatment;	Yes	74	81
27	Others	Yes	25.6	5	Hypomenorrhea	2	1	Limited knowledge	Profuse menstruation is a kind of disease which requires medical treatment;Scanty menstruation is a kind of disease which requires medical treatment;Consistent profuse menstruation without any other disease requires no medical treatment;Consistent profuse menstruation without affecting the quality of life requires no medical treatment;Consistent scanty menstruation without any other disease requi…	Yes	100	57
48	Endocrine disease	Yes	18.4	6	Normal	3	1	No knowledge	Profuse menstruation is a kind of disease which requires medical treatment;Scanty menstruation is a kind of disease which requires medical treatment;	Yes	100	75
32	Abnormal uterine bleeding	No	27.2	5	Hypomenorrhea	2	1	Limited knowledge	Profuse menstruation is a kind of disease which requires medical treatment;Scanty menstruation is a kind of disease which requires medical treatment;	Yes	78	68
32		Yes	20.6	5	Heavy menstrual bleeding			No knowledge	Profuse menstruation is a kind of disease which requires medical treatment;Scanty menstruation is a kind of disease which requires medical treatment;	Unknown	95.4	265
35	Abnormal uterine bleeding	Yes	26.3	7	Heavy menstrual bleeding	4	1	Limited knowledge	Profuse menstruation is a kind of disease which requires medical treatment;	Yes	54	392
50	Gynecological tumor	Yes	27	7	Heavy menstrual bleeding	1	1	Limited knowledge	Consistent profuse menstruation without any other disease requires no medical treatment;	No	71	395
23	Endocrine disease	Yes	21.2	5	Normal	1	0	No knowledge	Profuse menstruation is a kind of disease which requires medical treatment;Scanty menstruation is a kind of disease which requires medical treatment;	Unknown	100	34
28	Abnormal uterine bleeding	No	25	3	Normal	4	2	No knowledge	Scanty menstruation is a kind of disease which requires medical treatment;Profuse menstruation is a kind of disease which requires medical treatment;	No	100	33
44	Reproductive tract infection	No	22.3	5	Normal	2	1	Limited knowledge	Profuse menstruation is a kind of disease which requires medical treatment;Scanty menstruation is a kind of disease which requires medical treatment;	Yes	100	16
24	Reproductive tract infection	Yes	19.8	7	Normal	1	1	Limited knowledge	Profuse menstruation is a kind of disease which requires medical treatment;Scanty menstruation is a kind of disease which requires medical treatment;Consistent scanty menstruation without any other disease requires no medical treatment;	Yes	82	38
44	Reproductive tract infection	Yes	28	7	Normal	2	1	Limited knowledge	Profuse menstruation is a kind of disease which requires medical treatment;Scanty menstruation is a kind of disease which requires medical treatment;Consistent profuse menstruation without any other disease requires no medical treatment;Consistent scanty menstruation without any other disease requires no medical treatment;	Yes	100	72
33	Abnormal uterine bleeding	No	22.5	7	Normal	3	1	Adequate knowledge.	Profuse menstruation is a kind of disease which requires medical treatment;Consistent scanty menstruation without any other disease requires no medical treatment;	Yes	96	62
33	Abnormal uterine bleeding	Yes	29	9	Normal	1	1	Limited knowledge	Profuse menstruation is a kind of disease which requires medical treatment;Scanty menstruation is a kind of disease which requires medical treatment;Consistent profuse menstruation without any other disease requires no medical treatment;	Yes	100	164
32	Others	Yes	25.3	4	Normal	1	1	Limited knowledge	Profuse menstruation is a kind of disease which requires medical treatment;Scanty menstruation is a kind of disease which requires medical treatment;	Yes	88	38
45	Abnormal uterine bleeding	No	22.6	6	Normal	3	1	Adequate knowledge.	Profuse menstruation is a kind of disease which requires medical treatment;	Yes	95.4	260
34	Abnormal uterine bleeding	No	22	8	Heavy menstrual bleeding	1	1	No knowledge	Consistent profuse menstruation without any other disease requires no medical treatment;	Unknown	91	1005
45	Abnormal uterine bleeding	No	19.6	5	Normal	2	1	Limited knowledge	Profuse menstruation is a kind of disease which requires medical treatment;Scanty menstruation is a kind of disease which requires medical treatment;Consistent profuse menstruation without any other disease requires no medical treatment;Consistent profuse menstruation without affecting the quality of life requires no medical treatment;Consistent scanty menstruation without any other disease requi…	Yes	75	21
35	Abnormal uterine bleeding	No	22.3	8	Normal	4	1	Limited knowledge	Profuse menstruation is a kind of disease which requires medical treatment;Scanty menstruation is a kind of disease which requires medical treatment;Consistent profuse menstruation without any other disease requires no medical treatment;Consistent profuse menstruation without affecting the quality of life requires no medical treatment;Consistent scanty menstruation without any other disease requi…	Yes	67	77
37	Abnormal uterine bleeding	Yes	23	5	Normal	2	1	No knowledge	Scanty menstruation is a kind of disease which requires medical treatment;Consistent profuse menstruation without any other disease requires no medical treatment;Consistent profuse menstruation without affecting the quality of life requires no medical treatment;Consistent scanty menstruation without any other disease requires no medical treatment;Consistent scanty menstruation without affecting t…	Yes	95.4	120
38	Reproductive tract infection	No	20	4	Hypomenorrhea	2	1	Limited knowledge	Scanty menstruation is a kind of disease which requires medical treatment;Profuse menstruation is a kind of disease which requires medical treatment;	Unknown	67	27
28	Physical examination	Yes	19.6	5	Normal	0	0	No knowledge	Profuse menstruation is a kind of disease which requires medical treatment;一贯的月经量多，如果没有影响生活质量无需看病	No	100	48
43	Gynecological tumor	Yes	25.3	10	Heavy menstrual bleeding	2	1	No knowledge	Profuse menstruation is a kind of disease which requires medical treatment;Consistent profuse menstruation without any other disease requires no medical treatment;Consistent profuse menstruation without affecting the quality of life requires no medical treatment;	Yes	95.4	278
43	Endocrine disease	Yes	20.5	5	Normal	1	1	No knowledge	Scanty menstruation is a kind of disease which requires medical treatment;	Yes	100	116
29	Reproductive tract infection	Yes	24.3	5	Normal	0	0	Limited knowledge	Profuse menstruation is a kind of disease which requires medical treatment;	Unknown	100	105
45	Abnormal uterine bleeding	Yes	23.5	6	Normal	4	1	Limited knowledge	Profuse menstruation is a kind of disease which requires medical treatment;	Yes	100	40
32	Reproductive tract infection	Yes	24	4	Normal	2	0	Limited knowledge	Scanty menstruation is a kind of disease which requires medical treatment;	Yes	84.9	11
44	Abnormal uterine bleeding	Yes	26	6	Heavy menstrual bleeding	2	1	No knowledge	Profuse menstruation is a kind of disease which requires medical treatment;Scanty menstruation is a kind of disease which requires medical treatment;	Yes	83.9	236
53	Abnormal uterine bleeding	Yes	28.3	30	Normal	4	2	No knowledge	Profuse menstruation is a kind of disease which requires medical treatment;	Yes	100	127
36	Endocrine disease	Yes	23.6	30	Normal	1	1	No knowledge	Profuse menstruation is a kind of disease which requires medical treatment;	Yes	93.9	194
34	Reproductive tract infection	Yes	25.3	6	Normal	0	0	No knowledge	Profuse menstruation is a kind of disease which requires medical treatment;	Yes	100	119
45	Abnormal uterine bleeding	Yes	22.5	28	Normal	1	1	No knowledge	Consistent profuse menstruation without any other disease requires no medical treatment;	No	83.2	608
20	Abnormal uterine bleeding	Yes	17.5	17	Normal	1	0	No knowledge	Consistent profuse menstruation without any other disease requires no medical treatment;	No	100	155
32	Intrauterine echogenic mass	Yes	28.3	6	Hypomenorrhea	1	1	No knowledge	Scanty menstruation is a kind of disease which requires medical treatment;	Unknown	100	24
30	Abnormal uterine bleeding	Yes	23.4	7	Normal	2	1	No knowledge	Scanty menstruation is a kind of disease which requires medical treatment;	No	100	171
47	Abnormal uterine bleeding	Yes	26	5	Normal	3	2	No knowledge	Profuse menstruation is a kind of disease which requires medical treatment;一贯的月经量多，如果没有影响生活质量无需看病	Yes	100	232
44	Reproductive tract infection	Yes	17.6	30	Normal	0	0	Limited knowledge	Profuse menstruation is a kind of disease which requires medical treatment;Consistent profuse menstruation without any other disease requires no medical treatment;Consistent profuse menstruation without affecting the quality of life requires no medical treatment;	Yes	91	165
30	Gynecological tumor	Yes	24	6	Normal	1	1	Limited knowledge	Profuse menstruation is a kind of disease which requires medical treatment;	Yes	92.1	162
23	Abnormal uterine bleeding	Yes	25	7	Normal	0	0	Limited knowledge	Consistent profuse menstruation without any other disease requires no medical treatment;Consistent scanty menstruation without any other disease requires no medical treatment;	Yes	100	124
30	Abnormal uterine bleeding	Yes	22.5	5	Normal	1	1	Limited knowledge	Consistent profuse menstruation without any other disease requires no medical treatment;	No	100	106
30	Abnormal uterine bleeding	Yes	18.2	4	Normal	0	0	No knowledge	Scanty menstruation is a kind of disease which requires medical treatment;	Yes	73.2	104
27	Abnormal uterine bleeding	No	25.4	15	Normal	1	0	Limited knowledge	Scanty menstruation is a kind of disease which requires medical treatment;Profuse menstruation is a kind of disease which requires medical treatment;	Yes	100	122
46	Reproductive tract infection	No	22	13	Heavy menstrual bleeding	1	1	No knowledge	Profuse menstruation is a kind of disease which requires medical treatment;	Yes	64.2	493
28	Abnormal uterine bleeding	No	24	4	Hypomenorrhea	0	0	Limited knowledge	Profuse menstruation is a kind of disease which requires medical treatment;Scanty menstruation is a kind of disease which requires medical treatment;	Unknown	100	46
28	Gynecological tumor	No	22.6	17	Normal	0		Moderate knowledge	Profuse menstruation is a kind of disease which requires medical treatment;Scanty menstruation is a kind of disease which requires medical treatment;	Yes	96.7	173
39		Yes	25.3	5	Normal	4	1	No knowledge	Scanty menstruation is a kind of disease which requires medical treatment;	Yes	100	117
25		Yes	24.8	5	Hypomenorrhea	0	0	No knowledge	Profuse menstruation is a kind of disease which requires medical treatment;Scanty menstruation is a kind of disease which requires medical treatment;Consistent profuse menstruation without any other disease requires no medical treatment;Consistent profuse menstruation without affecting the quality of life requires no medical treatment;Consistent scanty menstruation without any other disease requi…	No	88.3	115
39		Yes	21	7	Normal	3	1	No knowledge	Profuse menstruation is a kind of disease which requires medical treatment;Scanty menstruation is a kind of disease which requires medical treatment;	Yes	100	141
25		Yes	20.3	5	Normal	0	0	Limited knowledge	Profuse menstruation is a kind of disease which requires medical treatment;Scanty menstruation is a kind of disease which requires medical treatment;	Yes	83.9	287
29		Yes	25.6	30	Normal	0	0	Limited knowledge	Profuse menstruation is a kind of disease which requires medical treatment;Scanty menstruation is a kind of disease which requires medical treatment;	Yes	100	133
45		Yes	26.1	3	Normal			Limited knowledge	Profuse menstruation is a kind of disease which requires medical treatment;Scanty menstruation is a kind of disease which requires medical treatment;	Yes	100	85
22	Physical examination	Yes	19.8	7	Normal	0	0	No knowledge	Profuse menstruation is a kind of disease which requires medical treatment;Scanty menstruation is a kind of disease which requires medical treatment;	No	73.7	171
24	Abnormal uterine bleeding	No	25.4	15	Heavy menstrual bleeding	0	0	No knowledge	Scanty menstruation is a kind of disease which requires medical treatment;Profuse menstruation is a kind of disease which requires medical treatment;	Yes	85.4	615
47		Yes	18.2	5	Normal	1	1	No knowledge	Scanty menstruation is a kind of disease which requires medical treatment;	Yes	100	199
36	Abnormal uterine bleeding	No	24.8	17	Normal	0	0	No knowledge	Scanty menstruation is a kind of disease which requires medical treatment;Profuse menstruation is a kind of disease which requires medical treatment;	Unknown	100	265
45	Abnormal uterine bleeding	No	18.4	3	Hypomenorrhea	1	1	Limited knowledge	Profuse menstruation is a kind of disease which requires medical treatment;Scanty menstruation is a kind of disease which requires medical treatment;	Yes	100	26
26		Yes	19.5	5	Normal	0	0	Limited knowledge	Profuse menstruation is a kind of disease which requires medical treatment;Scanty menstruation is a kind of disease which requires medical treatment;	Yes	100	56
45		Yes	19.9	5	Normal	0	0	Limited knowledge	Profuse menstruation is a kind of disease which requires medical treatment;	Yes	100	96
21		Yes	20.3	7	Heavy menstrual bleeding	0	0	No knowledge	Consistent profuse menstruation without affecting the quality of life requires no medical treatment;	Yes	95.4	206
41		Yes	20.6	5	Normal	2	1	No knowledge	Consistent profuse menstruation without any other disease requires no medical treatment;	No	93.3	149
22		Yes	25.9	5	Normal	0	0	Limited knowledge	Profuse menstruation is a kind of disease which requires medical treatment;Scanty menstruation is a kind of disease which requires medical treatment;	Yes	100	69
28		No	25.3	3	Hypomenorrhea	1	1	Limited knowledge	Scanty menstruation is a kind of disease which requires medical treatment;	Yes	100	16
26		No	19.8	7	Heavy menstrual bleeding	0	0	Limited knowledge	Scanty menstruation is a kind of disease which requires medical treatment;Profuse menstruation is a kind of disease which requires medical treatment;	Unknown	93.3	164
39		Yes	19	5	Normal	2	1	No knowledge	Profuse menstruation is a kind of disease which requires medical treatment;Scanty menstruation is a kind of disease which requires medical treatment;	Yes	100	119
53		Yes	23	4	Normal	2	1	No knowledge	Scanty menstruation is a kind of disease which requires medical treatment;	Unknown	96.7	245
29		Yes	26.8	5	Heavy menstrual bleeding	1	0	Limited knowledge	Profuse menstruation is a kind of disease which requires medical treatment;Consistent profuse menstruation without any other disease requires no medical treatment;	Yes	100	132
44		Yes	22.3	5	Normal	2	1	Limited knowledge	Profuse menstruation is a kind of disease which requires medical treatment;Scanty menstruation is a kind of disease which requires medical treatment;	Yes	100	75
32		Yes	22.5	5	Heavy menstrual bleeding	0	0	Limited knowledge	Profuse menstruation is a kind of disease which requires medical treatment;	Yes	52.7	680
42		Yes	22.7	30	Normal	1	1	Limited knowledge	Profuse menstruation is a kind of disease which requires medical treatment;Scanty menstruation is a kind of disease which requires medical treatment;	Yes	100	83
38		Yes	18.6	7	Heavy menstrual bleeding	2	1	Limited knowledge	Consistent profuse menstruation without affecting the quality of life requires no medical treatment;	Yes	100	483
30		Yes	25	7	Normal	0	0	Limited knowledge	Consistent profuse menstruation without any other disease requires no medical treatment;	Yes	54.6	132
34		Yes	26.3	6	Normal	2	1	Limited knowledge	Profuse menstruation is a kind of disease which requires medical treatment;Scanty menstruation is a kind of disease which requires medical treatment;	No	100	82
38		Yes	25.8	4	Normal	1	1	Limited knowledge	Profuse menstruation is a kind of disease which requires medical treatment;Scanty menstruation is a kind of disease which requires medical treatment;	Yes	58.6	171
31		Yes	23.5	26	Normal	2	1	Limited knowledge	Scanty menstruation is a kind of disease which requires medical treatment;Profuse menstruation is a kind of disease which requires medical treatment;	Yes	83.9	94
49		Yes	23.5	4	Normal	2	2	Limited knowledge	Profuse menstruation is a kind of disease which requires medical treatment;Scanty menstruation is a kind of disease which requires medical treatment;	Unknown	100	75
46		Yes	24.8	5	Normal	4	1	Limited knowledge	Profuse menstruation is a kind of disease which requires medical treatment;	Yes	100	197
45		Yes	24	3	Normal	1	1	No knowledge	Profuse menstruation is a kind of disease which requires medical treatment;	No	100	80
34		Yes	24.6	5	Heavy menstrual bleeding	0	0	Limited knowledge	Profuse menstruation is a kind of disease which requires medical treatment;	Yes	100	128
34		Yes	23	5	Normal	1	1	No knowledge	Profuse menstruation is a kind of disease which requires medical treatment;	Yes	100	132
34		Yes	26	7	Hypomenorrhea	2	2	No knowledge	Scanty menstruation is a kind of disease which requires medical treatment;Profuse menstruation is a kind of disease which requires medical treatment;	Yes	100	32
20		No	22	5	Heavy menstrual bleeding	0	0	Limited knowledge	Profuse menstruation is a kind of disease which requires medical treatment;	Yes	31.8	725
27		Yes	19	3	Normal	0	0	Limited knowledge	Profuse menstruation is a kind of disease which requires medical treatment;Scanty menstruation is a kind of disease which requires medical treatment;	No	100	80
44		Yes	22.5	25	Normal	1	1	Limited knowledge	Profuse menstruation is a kind of disease which requires medical treatment;	Yes	100	341
49		Yes	25	5	Normal	2	2	No knowledge	Profuse menstruation is a kind of disease which requires medical treatment;Scanty menstruation is a kind of disease which requires medical treatment;	Unknown	100	105
32		Yes	26.2	6	Normal	2	1	Limited knowledge	Profuse menstruation is a kind of disease which requires medical treatment;Scanty menstruation is a kind of disease which requires medical treatment;	No	100	139
38	Abnormal uterine bleeding	No	22.8	7	Heavy menstrual bleeding	0	0	Limited knowledge	Consistent profuse menstruation without any other disease requires no medical treatment;	Yes	69.7	384
47		Yes	22.8	4	Heavy menstrual bleeding	1	1	No knowledge	Profuse menstruation is a kind of disease which requires medical treatment;Scanty menstruation is a kind of disease which requires medical treatment;	Yes	82.6	115
41		Yes	19.6	6	Normal	0	0	Limited knowledge	Profuse menstruation is a kind of disease which requires medical treatment;一贯的月经量多，如果没有影响生活质量无需看病	No	100	93
36		Yes	22.1	5	Normal	2	1	Limited knowledge	Consistent profuse menstruation without any other disease requires no medical treatment;	No	100	255
34		Yes	22.9	26	Hypomenorrhea	1	0	No knowledge	Consistent profuse menstruation without any other disease requires no medical treatment;	Yes	100	64
32		Yes	25	6	Heavy menstrual bleeding	2	1	No knowledge	Consistent profuse menstruation without affecting the quality of life requires no medical treatment;	Unknown	92.1	374
36		Yes	23	30	Heavy menstrual bleeding	1	1	No knowledge	Consistent profuse menstruation without any other disease requires no medical treatment;	Yes	89.1	222
46		Yes	22.5	4	Normal	2	2	No knowledge	Consistent profuse menstruation without any other disease requires no medical treatment;	Unknown	100	110
26		Yes	24.6	3	Normal	0	0	No knowledge	Consistent profuse menstruation without any other disease requires no medical treatment;	No	100	130
31	Reproductive tract infection	Yes	26.2	5	Normal	1	0	Limited knowledge	Profuse menstruation is a kind of disease which requires medical treatment;	Yes	100	69
42		Yes	21	7	Heavy menstrual bleeding	1	1	Limited knowledge	Consistent profuse menstruation without any other disease requires no medical treatment;	Yes	90	299
43		Yes	28	5	Heavy menstrual bleeding	1	1	No knowledge	Consistent profuse menstruation without affecting the quality of life requires no medical treatment;	Yes	75.8	262
34		Yes	22.5	7	Heavy menstrual bleeding	0	0	Limited knowledge	Profuse menstruation is a kind of disease which requires medical treatment;	Yes	90	225
42		No	21	7	Normal	2	2	Limited knowledge	Consistent profuse menstruation without any other disease requires no medical treatment;	Unknown	100	143
42		Yes	24.5	40	Normal	2	1	No knowledge	Consistent profuse menstruation without any other disease requires no medical treatment;	Yes	100	367
31	Reproductive tract infection	Yes	25.1	5	Hypomenorrhea	0	0	No knowledge	Scanty menstruation is a kind of disease which requires medical treatment;	Unknown	98	26
24	Abnormal uterine bleeding	Yes	21.5	5	Normal	0	0	No knowledge	Scanty menstruation is a kind of disease which requires medical treatment;	Unknown	100	57
40		Yes	21.3	6	Normal	1	1	Limited knowledge	Profuse menstruation is a kind of disease which requires medical treatment;Scanty menstruation is a kind of disease which requires medical treatment;	Unknown	100	84
29		Yes	18.6	6	Normal	0		No knowledge	Consistent profuse menstruation without affecting the quality of life requires no medical treatment;	Unknown	100	253
24		Yes	25.6	7	Normal	0	0	Limited knowledge	Scanty menstruation is a kind of disease which requires medical treatment;	Unknown	100	113
36		Yes	21.5	7	Normal	1	1	Limited knowledge	Consistent profuse menstruation without any other disease requires no medical treatment;	Unknown	100	102
36		Yes	25.9	4	Normal	1	1	No knowledge	Profuse menstruation is a kind of disease which requires medical treatment;Scanty menstruation is a kind of disease which requires medical treatment;	Yes	100	223
31		Yes	25.6	4	Normal	0	0	Limited knowledge	Consistent profuse menstruation without any other disease requires no medical treatment;	Yes	63	87
26		Yes	21.6	4	Normal	0	0	No knowledge	Scanty menstruation is a kind of disease which requires medical treatment;	Unknown	100	233
31	Reproductive tract infection	Yes	26	5	Normal	1	1	No knowledge	Consistent profuse menstruation without any other disease requires no medical treatment;	Yes	100	166
37		Yes	24	7	Normal	2	1	Limited knowledge	Profuse menstruation is a kind of disease which requires medical treatment;Scanty menstruation is a kind of disease which requires medical treatment;	Yes	100	170
21		No	22	7	Normal	0	0	Limited knowledge	Profuse menstruation is a kind of disease which requires medical treatment;	No	100	138
37		No	22.2	10	Normal	4	1	Limited knowledge	Profuse menstruation is a kind of disease which requires medical treatment;Scanty menstruation is a kind of disease which requires medical treatment;	Yes	100	93
41		Yes	24.9	5	Normal	2	1	Limited knowledge	Scanty menstruation is a kind of disease which requires medical treatment;Profuse menstruation is a kind of disease which requires medical treatment;	Yes	100	81
49	Reproductive tract infection	Yes	17.9	28	Heavy menstrual bleeding	1	1	No knowledge	Scanty menstruation is a kind of disease which requires medical treatment;Consistent profuse menstruation without any other disease requires no medical treatment;	Yes	63	201
26		Yes	22.3	30	Hypomenorrhea	0	0	Limited knowledge	Profuse menstruation is a kind of disease which requires medical treatment;Scanty menstruation is a kind of disease which requires medical treatment;	Yes	100	40
38		Yes	25.9	10	Heavy menstrual bleeding	4	1	Adequate knowledge.	Profuse menstruation is a kind of disease which requires medical treatment;	Yes	95.4	236
32		Yes	22.5	5	Heavy menstrual bleeding	2	1	Moderate knowledge	Profuse menstruation is a kind of disease which requires medical treatment;	Yes	79.3	216
46		No	24.6	7	Heavy menstrual bleeding	3	3	No knowledge	Consistent profuse menstruation without any other disease requires no medical treatment;	Yes	42.8	739
38		Yes	22.9	7	Normal	0	0	Limited knowledge	Profuse menstruation is a kind of disease which requires medical treatment;Scanty menstruation is a kind of disease which requires medical treatment;	Yes	100	160
35	Abnormal uterine bleeding	Yes	26	5	Normal	1	1	Limited knowledge	Profuse menstruation is a kind of disease which requires medical treatment;Scanty menstruation is a kind of disease which requires medical treatment;	Yes	100	112
34		Yes	24.8	7	Normal	1	1	No knowledge	Consistent profuse menstruation without any other disease requires no medical treatment;Consistent profuse menstruation without affecting the quality of life requires no medical treatment;	Yes	93.3	212
45		Yes	23	7	Normal	1	1	No knowledge	Profuse menstruation is a kind of disease which requires medical treatment;Scanty menstruation is a kind of disease which requires medical treatment;	Yes	100	108
19		No	24.9	8	Normal	0	0	No knowledge	Consistent profuse menstruation without affecting the quality of life requires no medical treatment;	Yes	95.4	258
25		Yes	17.8	8	Normal	0	0	No knowledge	Profuse menstruation is a kind of disease which requires medical treatment;Scanty menstruation is a kind of disease which requires medical treatment;	Yes	100	162
27		Yes	22	4	Heavy menstrual bleeding	1	1	Limited knowledge	Scanty menstruation is a kind of disease which requires medical treatment;Profuse menstruation is a kind of disease which requires medical treatment;	No	100	289
38		Yes	28.1	7	Normal	1	1	Limited knowledge	Consistent profuse menstruation without affecting the quality of life requires no medical treatment;	Yes	64	304
40		Yes	19.6	5	Normal	2	2	No knowledge	Consistent profuse menstruation without any other disease requires no medical treatment;	Unknown	100	177
29		Yes	19.4	30	Normal	0	0	Limited knowledge	Profuse menstruation is a kind of disease which requires medical treatment;Scanty menstruation is a kind of disease which requires medical treatment;	Yes	100	110
35		No	20	7	Hypomenorrhea	1	1	No knowledge	Scanty menstruation is a kind of disease which requires medical treatment;	Unknown	87	50
26		No	25.6	7	Normal	0	0	Limited knowledge	Scanty menstruation is a kind of disease which requires medical treatment;	Yes	100	93
43		No	25.3	7	Heavy menstrual bleeding	5	2	Limited knowledge	Profuse menstruation is a kind of disease which requires medical treatment;Consistent profuse menstruation without any other disease requires no medical treatment;Consistent profuse menstruation without affecting the quality of life requires no medical treatment;	Yes	100	196
24		Yes	18.2	4	Normal	0	0	Limited knowledge	Profuse menstruation is a kind of disease which requires medical treatment;一贯的月经量多，如果没有影响生活质量无需看病	No	100	166
46		Yes	25.3	5	Hypomenorrhea	2	2	Limited knowledge	Profuse menstruation is a kind of disease which requires medical treatment;Scanty menstruation is a kind of disease which requires medical treatment;	Yes	88	52
23		No	21	5	Hypomenorrhea	0	0	No knowledge	Scanty menstruation is a kind of disease which requires medical treatment;	Yes	100	66
40		Yes	25.6	5	Normal	3	1	Limited knowledge	Profuse menstruation is a kind of disease which requires medical treatment;Scanty menstruation is a kind of disease which requires medical treatment;	Yes	100	189
41		No	22.2	7	Heavy menstrual bleeding	0	0	Limited knowledge	Profuse menstruation is a kind of disease which requires medical treatment;Scanty menstruation is a kind of disease which requires medical treatment;	Yes	64.7	370
40		Yes	22.3	7	Heavy menstrual bleeding	1	1	Limited knowledge	Consistent profuse menstruation without any other disease requires no medical treatment;	Yes	22.3	405
24		Yes	21	30	Normal	0	0	No knowledge	Profuse menstruation is a kind of disease which requires medical treatment;Scanty menstruation is a kind of disease which requires medical treatment;	Unknown	100	109
46		No	28	10	Heavy menstrual bleeding	2	2	Limited knowledge	Consistent profuse menstruation without any other disease requires no medical treatment;Consistent profuse menstruation without affecting the quality of life requires no medical treatment;	Yes	64.7	518
26		Yes	18.2	5	Normal	0	0	No knowledge	Profuse menstruation is a kind of disease which requires medical treatment;Scanty menstruation is a kind of disease which requires medical treatment;	No	100	138
44		Yes	22.5	7	Normal	2	1	No knowledge	Scanty menstruation is a kind of disease which requires medical treatment;Profuse menstruation is a kind of disease which requires medical treatment;	No	100	123
30		Yes	25.9	6	Normal	1	1	No knowledge	Profuse menstruation is a kind of disease which requires medical treatment;Scanty menstruation is a kind of disease which requires medical treatment;	Yes	98	142
24		Yes	23	7	Normal	0		No knowledge	Scanty menstruation is a kind of disease which requires medical treatment;	Unknown	100	74
40		Yes	24	6	Normal	1	1	No knowledge	Profuse menstruation is a kind of disease which requires medical treatment;Scanty menstruation is a kind of disease which requires medical treatment;	Unknown	100	80
35		Yes	22.3	7	Normal	0	0	Limited knowledge	Consistent profuse menstruation without any other disease requires no medical treatment;	Yes	100	49
31		Yes	25.4	5	Normal	0	0	No knowledge	Profuse menstruation is a kind of disease which requires medical treatment;Scanty menstruation is a kind of disease which requires medical treatment;	Yes	100	70
32		Yes	22.5	7	Normal	0	0	Limited knowledge	Consistent profuse menstruation without any other disease requires no medical treatment;	Yes	64	343
24		Yes	25.6	7	Normal	0	0	Limited knowledge	Profuse menstruation is a kind of disease which requires medical treatment;Scanty menstruation is a kind of disease which requires medical treatment;	Yes	95.4	172
36		Yes	24.6	6	Normal	1	1	No knowledge	Consistent profuse menstruation without affecting the quality of life requires no medical treatment;Profuse menstruation is a kind of disease which requires medical treatment;	Yes	100	334
27		No	18.6	5	Hypomenorrhea	0	0	No knowledge	Scanty menstruation is a kind of disease which requires medical treatment;Profuse menstruation is a kind of disease which requires medical treatment;	No	89.6	23
29		Yes	22	5	Normal	1	1	No knowledge	Profuse menstruation is a kind of disease which requires medical treatment;Scanty menstruation is a kind of disease which requires medical treatment;	Unknown	100	88
42		Yes	20	3	Hypomenorrhea	2	0	No knowledge	Profuse menstruation is a kind of disease which requires medical treatment;一贯的月经量多，如果没有影响生活质量无需看病	Yes	98	19
29		Yes	25.6	3	Normal	1	1	No knowledge	Profuse menstruation is a kind of disease which requires medical treatment;	No	100	100
26		No	19	7	Normal	0	0	No knowledge	Profuse menstruation is a kind of disease which requires medical treatment;Scanty menstruation is a kind of disease which requires medical treatment;	Unknown	100	232
45		No	25.3	2	Hypomenorrhea	1	1	No knowledge	Profuse menstruation is a kind of disease which requires medical treatment;	Unknown	98	20
45		No	18.6	5	Normal	1	1	No knowledge	Profuse menstruation is a kind of disease which requires medical treatment;Scanty menstruation is a kind of disease which requires medical treatment;	Yes	100	156
31		Yes	25.8	7	Heavy menstrual bleeding	0	0	Limited knowledge	Profuse menstruation is a kind of disease which requires medical treatment;Scanty menstruation is a kind of disease which requires medical treatment;	Yes	90	163
33		Yes	22.5	7	Normal	0	0	Limited knowledge	Profuse menstruation is a kind of disease which requires medical treatment;Scanty menstruation is a kind of disease which requires medical treatment;	Yes	100	84
26		Yes	26.1	5	Normal	1	0	Limited knowledge	Profuse menstruation is a kind of disease which requires medical treatment;Scanty menstruation is a kind of disease which requires medical treatment;	Yes	100	106
38		Yes	19.5	7	Hypomenorrhea	2	1	No knowledge	Scanty menstruation is a kind of disease which requires medical treatment;	No	100	61
30		Yes	19.6	5	Normal	1	0	No knowledge	Consistent profuse menstruation without any other disease requires no medical treatment;	Yes	95.4	172
40		Yes	26.3	5	Normal	2	2	No knowledge	Consistent profuse menstruation without any other disease requires no medical treatment;Consistent profuse menstruation without affecting the quality of life requires no medical treatment;	No	100	147
49		Yes	20.3	7	Heavy menstrual bleeding	4	1	Limited knowledge	Consistent profuse menstruation without any other disease requires no medical treatment;Consistent profuse menstruation without affecting the quality of life requires no medical treatment;Consistent scanty menstruation without any other disease requires no medical treatment;	No	95.4	209
27		No	18.5	5	Normal	0	0	No knowledge	Consistent profuse menstruation without any other disease requires no medical treatment;	No	100	116
39		Yes	25	6	Normal	2	1	Limited knowledge	Consistent profuse menstruation without affecting the quality of life requires no medical treatment;Consistent scanty menstruation without any other disease requires no medical treatment;Profuse menstruation is a kind of disease which requires medical treatment;	Yes	100	130
24		Yes	21.2	6	Normal	0	0	No knowledge	Profuse menstruation is a kind of disease which requires medical treatment;Scanty menstruation is a kind of disease which requires medical treatment;	No	100	140
42		Yes	21.3	7	Heavy menstrual bleeding	1	1	Limited knowledge	Profuse menstruation is a kind of disease which requires medical treatment;Scanty menstruation is a kind of disease which requires medical treatment;	Yes	40.6	670
27		Yes	24.3	3	Hypomenorrhea	0	0	No knowledge	Scanty menstruation is a kind of disease which requires medical treatment;	Unknown	96	32
40		Yes	26.3	6	Normal	4	1	No knowledge	Profuse menstruation is a kind of disease which requires medical treatment;	Yes	100	51
33		Yes	21.3	5	Normal	1	1	Limited knowledge	Scanty menstruation is a kind of disease which requires medical treatment;	Unknown	100	136
29		Yes	22	7	Normal	2	1	No knowledge	Scanty menstruation is a kind of disease which requires medical treatment;	Yes	100	147
26		Yes	22	4	Normal	0		Limited knowledge	Scanty menstruation is a kind of disease which requires medical treatment;	Yes	100	182
44		Yes	24	3	Normal	1	1	No knowledge	Profuse menstruation is a kind of disease which requires medical treatment;Scanty menstruation is a kind of disease which requires medical treatment;	Yes	100	31
47		No	25.6	4	Normal	3	1	Limited knowledge	Profuse menstruation is a kind of disease which requires medical treatment;一贯的月经量多，如果没有影响生活质量无需看病	Yes	100	74
28		No	23.3	5	Normal	0	0	Limited knowledge	Scanty menstruation is a kind of disease which requires medical treatment;	No	100	70
44		Yes	18.3	21	Normal	4	1	Limited knowledge	Consistent profuse menstruation without any other disease requires no medical treatment;Consistent profuse menstruation without affecting the quality of life requires no medical treatment;Consistent scanty menstruation without any other disease requires no medical treatment;Consistent scanty menstruation without affecting the quality of life requires no medical treatment;	No	100	233
43		Yes	24.9	5	Normal	2	1	No knowledge	Profuse menstruation is a kind of disease which requires medical treatment;	Yes	100	80
38		Yes	25.9	5	Normal	2	1	Limited knowledge	Profuse menstruation is a kind of disease which requires medical treatment;Scanty menstruation is a kind of disease which requires medical treatment;	Unknown	100	96
32		No	23.5	6	Normal	0	0	No knowledge	Scanty menstruation is a kind of disease which requires medical treatment;	No	100	67
25		No	23.5	7	Normal	0	0	No knowledge	Consistent profuse menstruation without any other disease requires no medical treatment;	No	100	193
33		Yes	23.6	3	Normal	1	1	Limited knowledge	Consistent profuse menstruation without any other disease requires no medical treatment;	Unknown	100	157
46		Yes	26.4	7	Normal	1	1	Limited knowledge	Consistent profuse menstruation without any other disease requires no medical treatment;Consistent profuse menstruation without affecting the quality of life requires no medical treatment;	Yes	100	172
36		Yes	22.3	27	Normal	2	1	Limited knowledge	Consistent profuse menstruation without any other disease requires no medical treatment;Consistent scanty menstruation without any other disease requires no medical treatment;	No	100	102
31		Yes	24	4	Normal	2	1	No knowledge	Profuse menstruation is a kind of disease which requires medical treatment;Scanty menstruation is a kind of disease which requires medical treatment;	Yes	100	53
39		Yes	24.8	5	Heavy menstrual bleeding	2	2	No knowledge	Profuse menstruation is a kind of disease which requires medical treatment;	Yes	100	329
35		Yes	17	5	Normal	1	1	Limited knowledge	Consistent profuse menstruation without any other disease requires no medical treatment;	Yes	100	166
46		Yes	21.3	11	Heavy menstrual bleeding	3	1	No knowledge	Consistent profuse menstruation without any other disease requires no medical treatment;Consistent profuse menstruation without affecting the quality of life requires no medical treatment;	No	8	1719
34		Yes	21.6	10	Normal	1	1	No knowledge	Consistent profuse menstruation without any other disease requires no medical treatment;Consistent scanty menstruation without any other disease requires no medical treatment;	Unknown	100	160
34		Yes	21.6	8	Normal	1	1	Limited knowledge	Profuse menstruation is a kind of disease which requires medical treatment;	Yes	100	279
37		Yes	25.6	5	Normal	1	1	Limited knowledge	Consistent profuse menstruation without any other disease requires no medical treatment;	Yes	100	98
21		Yes	24.6	5	Normal	0	0	Limited knowledge	Profuse menstruation is a kind of disease which requires medical treatment;	Unknown	100	76
28		Yes	22	7	Normal	0	0	Limited knowledge	Scanty menstruation is a kind of disease which requires medical treatment;	No	100	229
25		Yes	25.9	6	Normal	0	0	No knowledge	Consistent profuse menstruation without affecting the quality of life requires no medical treatment;	Unknown	100	12
39		No	21	7	Normal	2	1	No knowledge	Scanty menstruation is a kind of disease which requires medical treatment;	Yes	100	32
31		No	19.6	7	Normal	0	0	Limited knowledge	Consistent profuse menstruation without affecting the quality of life requires no medical treatment;	Yes	100	127
27		Yes	20.3	7	Heavy menstrual bleeding	0		No knowledge	Consistent profuse menstruation without any other disease requires no medical treatment;	Yes	95.4	256
24		No	18.9	5	Normal	0	0	No knowledge	Profuse menstruation is a kind of disease which requires medical treatment;Scanty menstruation is a kind of disease which requires medical treatment;	Unknown	100	17
24		Yes	26.3	5	Normal	0	0	Limited knowledge	Consistent profuse menstruation without affecting the quality of life requires no medical treatment;	No	100	155
28		No	20.6	6	Normal	0		No knowledge	Consistent profuse menstruation without any other disease requires no medical treatment;Profuse menstruation is a kind of disease which requires medical treatment;	Unknown	100	139
24		Yes	28	5	Normal	1	1	Limited knowledge	Profuse menstruation is a kind of disease which requires medical treatment;Scanty menstruation is a kind of disease which requires medical treatment;	Yes	100	126
37		No	18.8	5	Normal	1	1	No knowledge	Profuse menstruation is a kind of disease which requires medical treatment;Scanty menstruation is a kind of disease which requires medical treatment;	Yes	100	126
36		Yes	26	5	Normal	2	1	No knowledge	Consistent profuse menstruation without any other disease requires no medical treatment;Consistent scanty menstruation without any other disease requires no medical treatment;	No	100	102
34		Yes	19	4	Hypomenorrhea	0	0	No knowledge	Profuse menstruation is a kind of disease which requires medical treatment;Scanty menstruation is a kind of disease which requires medical treatment;	Unknown	100	23
44		Yes	24.6	5	Normal	1	1	No knowledge	Profuse menstruation is a kind of disease which requires medical treatment;Scanty menstruation is a kind of disease which requires medical treatment;	No	100	139
40		Yes	15.6	5	Normal	2	1	Limited knowledge	Consistent profuse menstruation without any other disease requires no medical treatment;	Yes	98	169
48		No	15.3	6	Heavy menstrual bleeding	2	1	No knowledge	Profuse menstruation is a kind of disease which requires medical treatment;	Unknown	54	471
43		Yes	27.6	8	Heavy menstrual bleeding	2	1	Limited knowledge	Profuse menstruation is a kind of disease which requires medical treatment;	Yes	42.2	861
27		Yes	27	9	Normal	1	1	No knowledge	Profuse menstruation is a kind of disease which requires medical treatment;Scanty menstruation is a kind of disease which requires medical treatment;	Yes	78.1	225
40		Yes	19.5	5	Normal	6	4	No knowledge	Consistent profuse menstruation without any other disease requires no medical treatment;Consistent scanty menstruation without any other disease requires no medical treatment;	Unknown	100	94
41		No	19.9	10	Heavy menstrual bleeding	3	1	No knowledge	Profuse menstruation is a kind of disease which requires medical treatment;	Yes	53.1	998
45		No	19.5	8	Heavy menstrual bleeding	1	1	Limited knowledge	Profuse menstruation is a kind of disease which requires medical treatment;	Yes	89.1	251
29		Yes	20.3	12	Normal	0	0	Limited knowledge	Consistent profuse menstruation without any other disease requires no medical treatment;Consistent scanty menstruation without any other disease requires no medical treatment;	No	88.7	300
46		Yes	27.3	3	Hypomenorrhea	3	1	No knowledge	Consistent profuse menstruation without any other disease requires no medical treatment;Consistent scanty menstruation without any other disease requires no medical treatment;	No	100	18
46		No	20.6	8	Hypomenorrhea	3	2	No knowledge	Profuse menstruation is a kind of disease which requires medical treatment;一贯的月经量多，如果没有影响生活质量无需看病	Yes	82.5	88
39		Yes	20	5	Normal	2	2	No knowledge	Consistent profuse menstruation without any other disease requires no medical treatment;	Yes	100	86
47		Yes	19	5	Normal	3	2	No knowledge	Scanty menstruation is a kind of disease which requires medical treatment;	No	100	67
37		Yes	19.6	2	Hypomenorrhea	2	1	No knowledge	Scanty menstruation is a kind of disease which requires medical treatment;	Yes	98	44
46		Yes	24	7	Normal	2	2	Limited knowledge	Profuse menstruation is a kind of disease which requires medical treatment;	Yes	92.1	214
35		Yes	26	5	Normal	1	1	No knowledge	Profuse menstruation is a kind of disease which requires medical treatment;Scanty menstruation is a kind of disease which requires medical treatment;	Unknown	100	208
39		No	24	3	Hypomenorrhea	4	1	No knowledge	Profuse menstruation is a kind of disease which requires medical treatment;Scanty menstruation is a kind of disease which requires medical treatment;	Unknown	96	42
34		Yes	24.9	7	Normal	2	1	No knowledge	Profuse menstruation is a kind of disease which requires medical treatment;	No	100	199
47		Yes	25.3	4	Normal	2	1	No knowledge	Consistent profuse menstruation without any other disease requires no medical treatment;Consistent profuse menstruation without affecting the quality of life requires no medical treatment;Profuse menstruation is a kind of disease which requires medical treatment;	Yes	95.4	280
32		Yes	18.8	3	Normal	1	1	No knowledge	Consistent profuse menstruation without any other disease requires no medical treatment;Consistent profuse menstruation without affecting the quality of life requires no medical treatment;Profuse menstruation is a kind of disease which requires medical treatment;	Unknown	100	219
31		Yes	23.5	7	Normal	2	1	Limited knowledge	Profuse menstruation is a kind of disease which requires medical treatment;	Yes	73.7	201
29		Yes	22.5	5	Normal	1	1	No knowledge	Profuse menstruation is a kind of disease which requires medical treatment;Scanty menstruation is a kind of disease which requires medical treatment;	No	100	172
48		Yes	22	6	Heavy menstrual bleeding			No knowledge	Profuse menstruation is a kind of disease which requires medical treatment;	Yes	64.7	281
30		Yes	25.3	7	Normal	1	0	Limited knowledge	Profuse menstruation is a kind of disease which requires medical treatment;	Yes	100	293
36		Yes	24	5	Normal	1		No knowledge	Consistent profuse menstruation without any other disease requires no medical treatment;	No	100	152
35		Yes	21	7	Normal	4	1	Limited knowledge	Profuse menstruation is a kind of disease which requires medical treatment;	No	100	24
33		Yes	21.5	5	Normal	1	1	Limited knowledge	Profuse menstruation is a kind of disease which requires medical treatment;	Yes	100	20
33		Yes	25.3	5	Normal	2	1	Limited knowledge	Profuse menstruation is a kind of disease which requires medical treatment;Scanty menstruation is a kind of disease which requires medical treatment;	Unknown	100	102
27		Yes	22.3	5	Normal	0	0	Moderate knowledge	Profuse menstruation is a kind of disease which requires medical treatment;	Yes	100	34
36		No	25.6	7	Normal	0	0	Limited knowledge	Scanty menstruation is a kind of disease which requires medical treatment;	Yes	100	127
27		Yes	24.6	6	Normal	0	0	No knowledge	Consistent profuse menstruation without any other disease requires no medical treatment;Consistent profuse menstruation without affecting the quality of life requires no medical treatment;Profuse menstruation is a kind of disease which requires medical treatment;	No	100	10
31		Yes	25.6	4	Normal	0	0	No knowledge	Consistent profuse menstruation without affecting the quality of life requires no medical treatment;	Yes	78.3	213
32		Yes	22.5	5	Normal	1	1	No knowledge	Scanty menstruation is a kind of disease which requires medical treatment;	No	100	119
46		Yes	18.6	5	Hypomenorrhea	1	1	No knowledge	Profuse menstruation is a kind of disease which requires medical treatment;Scanty menstruation is a kind of disease which requires medical treatment;	Unknown	100	75
34		Yes	25.6	5	Normal	1	1	Limited knowledge	Scanty menstruation is a kind of disease which requires medical treatment;	No	95.4	176
29		Yes	22.7	5	Normal	2	1	Limited knowledge	Consistent profuse menstruation without any other disease requires no medical treatment;Consistent profuse menstruation without affecting the quality of life requires no medical treatment;Consistent scanty menstruation without any other disease requires no medical treatment;Consistent scanty menstruation without affecting the quality of life requires no medical treatment;	Yes	100	65
36		Yes	25.3	5	Normal	0	0	Limited knowledge	Profuse menstruation is a kind of disease which requires medical treatment;Scanty menstruation is a kind of disease which requires medical treatment;	Yes	100	70
30		Yes	26	3	Normal	0	0	No knowledge	Profuse menstruation is a kind of disease which requires medical treatment;Scanty menstruation is a kind of disease which requires medical treatment;	No	100	118
34		Yes	21	5	Normal	1	1	No knowledge	Consistent profuse menstruation without any other disease requires no medical treatment;	Unknown	83.1	362
32		Yes	21.2	5	Normal	1	1	Limited knowledge	Consistent profuse menstruation without any other disease requires no medical treatment;Profuse menstruation is a kind of disease which requires medical treatment;	No	100	12
39		Yes	21.3	2	Hypomenorrhea	1	1	No knowledge	Scanty menstruation is a kind of disease which requires medical treatment;	Yes	98	30
51		No	21.5	10	Heavy menstrual bleeding	2	1	No knowledge	Profuse menstruation is a kind of disease which requires medical treatment;	Yes	22.3	884
49		Yes	22	7	Heavy menstrual bleeding	2	1	Limited knowledge	Profuse menstruation is a kind of disease which requires medical treatment;	Yes	55.3	259
47		No	24	4	Hypomenorrhea	2	0	Limited knowledge	Scanty menstruation is a kind of disease which requires medical treatment;Consistent profuse menstruation without any other disease requires no medical treatment;	Unknown	95.4	11
45		Yes	18.6	5	Hypomenorrhea	4	1	No knowledge	Profuse menstruation is a kind of disease which requires medical treatment;一贯的月经量多，如果没有影响生活质量无需看病	Yes	100	74
33		Yes	25.6	6	Normal	0	0	No knowledge	Scanty menstruation is a kind of disease which requires medical treatment;	Yes	100	16
41		Yes	23.5	5	Hypomenorrhea			No knowledge	Scanty menstruation is a kind of disease which requires medical treatment;	Yes	100	13
43		Yes	26	5	Hypomenorrhea	1	1	No knowledge	Profuse menstruation is a kind of disease which requires medical treatment;	No	88.9	82
31		Yes	26	70	Normal	0	0	No knowledge	Scanty menstruation is a kind of disease which requires medical treatment;	No	83.1	238
30		Yes	23.6	7	Normal	0	0	No knowledge	Consistent profuse menstruation without any other disease requires no medical treatment;Consistent profuse menstruation without affecting the quality of life requires no medical treatment;Consistent scanty menstruation without any other disease requires no medical treatment;Consistent scanty menstruation without affecting the quality of life requires no medical treatment;	Unknown	100	31
34		Yes	24.6	6	Normal	1	1	Limited knowledge	Consistent profuse menstruation without any other disease requires no medical treatment;Consistent scanty menstruation without any other disease requires no medical treatment;	Unknown	95.4	155
24		Yes	25	5	Normal	1	0	No knowledge	Scanty menstruation is a kind of disease which requires medical treatment;	Unknown	92.1	207
27		Yes	23.4	3	Normal	0	0	No knowledge	Consistent profuse menstruation without affecting the quality of life requires no medical treatment;	Yes	100	30
38		Yes	17.6	3	Hypomenorrhea	1	1	No knowledge	Scanty menstruation is a kind of disease which requires medical treatment;	No	96.5	54
34		Yes	23.5	6	Normal	2	2	No knowledge	Profuse menstruation is a kind of disease which requires medical treatment;Scanty menstruation is a kind of disease which requires medical treatment;	Unknown	100	30
26		Yes	22	7	Normal	1	0	No knowledge	Profuse menstruation is a kind of disease which requires medical treatment;Scanty menstruation is a kind of disease which requires medical treatment;	No	100	83
25		Yes	22.3	3	Hypomenorrhea	2	0	No knowledge	Profuse menstruation is a kind of disease which requires medical treatment;Scanty menstruation is a kind of disease which requires medical treatment;	Unknown	100	15
51		Yes	24.6	7	Normal	3	1	No knowledge	Consistent profuse menstruation without any other disease requires no medical treatment;Consistent scanty menstruation without any other disease requires no medical treatment;	No	100	27
41		Yes	22.3	6	Normal	3	1	No knowledge	Profuse menstruation is a kind of disease which requires medical treatment;Scanty menstruation is a kind of disease which requires medical treatment;	Unknown	34.1	212
33		Yes	22.5	4	Hypomenorrhea	1	1	No knowledge	Scanty menstruation is a kind of disease which requires medical treatment;	Yes	100	103
36		Yes	25.6	5	Normal	1	1	Limited knowledge	Profuse menstruation is a kind of disease which requires medical treatment;一贯的月经量多，如果没有影响生活质量无需看病	Unknown	100	124
28		Yes	27	8	Normal	0	0	No knowledge	Consistent profuse menstruation without any other disease requires no medical treatment;	Unknown	70.7	158
32		Yes	22.8	7	Heavy menstrual bleeding	1	1	No knowledge	Consistent profuse menstruation without any other disease requires no medical treatment;	Unknown	95.4	271
29		Yes	21	7	Normal	1	0	No knowledge	Consistent profuse menstruation without any other disease requires no medical treatment;Consistent profuse menstruation without affecting the quality of life requires no medical treatment;	Unknown	80.4	231
33		Yes	21.3	5	Normal	0	0	No knowledge	Scanty menstruation is a kind of disease which requires medical treatment;	Unknown	88.7	274
32		Yes	25.6	3	Heavy menstrual bleeding	3	0	No knowledge	Profuse menstruation is a kind of disease which requires medical treatment;Scanty menstruation is a kind of disease which requires medical treatment;	Unknown	88.7	208
27		Yes	17.6	8	Normal	4	2	No knowledge	Consistent profuse menstruation without any other disease requires no medical treatment;Consistent profuse menstruation without affecting the quality of life requires no medical treatment;Consistent scanty menstruation without any other disease requires no medical treatment;Consistent scanty menstruation without affecting the quality of life requires no medical treatment;	Unknown	95.4	262
36		Yes	25.6	7	Normal	2	1	No knowledge	Consistent profuse menstruation without any other disease requires no medical treatment;Consistent scanty menstruation without any other disease requires no medical treatment;	Unknown	95.4	172
47		Yes	21.6	7	Heavy menstrual bleeding	4	1	No knowledge	Consistent profuse menstruation without any other disease requires no medical treatment;	Yes	56.2	398
30		Yes	22	4	Normal	1	1	No knowledge	Consistent profuse menstruation without any other disease requires no medical treatment;Consistent scanty menstruation without any other disease requires no medical treatment;	Unknown	100	38
35		Yes	24.9	7	Normal	1	1	No knowledge	Profuse menstruation is a kind of disease which requires medical treatment;Scanty menstruation is a kind of disease which requires medical treatment;	Yes	95.4	227
43		Yes	26.3	4	Hypomenorrhea	1	1	No knowledge	Consistent profuse menstruation without any other disease requires no medical treatment;Consistent scanty menstruation without any other disease requires no medical treatment;	Unknown	93.6	62
32		Yes	26.3	5	Normal	1	1	Limited knowledge	Profuse menstruation is a kind of disease which requires medical treatment;Scanty menstruation is a kind of disease which requires medical treatment;	Yes	100	127
38		No	26.3	5	Normal	1	1	No knowledge	Profuse menstruation is a kind of disease which requires medical treatment;Scanty menstruation is a kind of disease which requires medical treatment;	Yes	100	102
33		Yes	22.3	5	Normal	1	1	No knowledge	Consistent profuse menstruation without any other disease requires no medical treatment;Consistent scanty menstruation without any other disease requires no medical treatment;	No	100	80
21		Yes	22.9	6	Normal	0	0	No knowledge	Consistent profuse menstruation without any other disease requires no medical treatment;Consistent profuse menstruation without affecting the quality of life requires no medical treatment;	Yes	95.4	158
42		Yes	23.5	7	Heavy menstrual bleeding	4	1	Limited knowledge	Consistent profuse menstruation without any other disease requires no medical treatment;	Yes	49.5	386
31		Yes	23.6	4	Hypomenorrhea	1	0	No knowledge	Consistent profuse menstruation without any other disease requires no medical treatment;Consistent scanty menstruation without any other disease requires no medical treatment;	Unknown	95.4	50
34		Yes	25	4	Normal	1	1	Limited knowledge	Profuse menstruation is a kind of disease which requires medical treatment;Scanty menstruation is a kind of disease which requires medical treatment;	Yes	95.4	144
29		Yes	22	6	Normal	0	0	Limited knowledge	Profuse menstruation is a kind of disease which requires medical treatment;	Yes	85.4	107
40		Yes	21	7	Normal			No knowledge	Profuse menstruation is a kind of disease which requires medical treatment;Scanty menstruation is a kind of disease which requires medical treatment;	Unknown	100	31
29		Yes	21.2	6	Normal	1	1	No knowledge	Scanty menstruation is a kind of disease which requires medical treatment;	No	95.4	223
27		Yes	26.4	5	Normal	0	0	Limited knowledge	Consistent profuse menstruation without any other disease requires no medical treatment;Consistent profuse menstruation without affecting the quality of life requires no medical treatment;Consistent scanty menstruation without any other disease requires no medical treatment;Consistent scanty menstruation without affecting the quality of life requires no medical treatment;	No	73.7	121
31		Yes	21.3	7	Normal	1	1	No knowledge	Consistent profuse menstruation without any other disease requires no medical treatment;	No	100	162
30		Yes	23	6	Normal	0	0	No knowledge	Consistent profuse menstruation without any other disease requires no medical treatment;	Yes	100	56
48		Yes	25.3	4	Normal	2	2	No knowledge	Consistent profuse menstruation without any other disease requires no medical treatment;Consistent scanty menstruation without any other disease requires no medical treatment;	Unknown	100	58
36		Yes	23.2	4	Hypomenorrhea	5	1	No knowledge	Profuse menstruation is a kind of disease which requires medical treatment;Scanty menstruation is a kind of disease which requires medical treatment;	Unknown	86.3	56
40		Yes	26	5	Hypomenorrhea	1	1	No knowledge	Scanty menstruation is a kind of disease which requires medical treatment;	Unknown	100	32
46		No	21	5	Normal	3	1	No knowledge	Scanty menstruation is a kind of disease which requires medical treatment;	Unknown	95.4	164
39		Yes	22.3	6	Normal	1	1	No knowledge	Consistent profuse menstruation without any other disease requires no medical treatment;	Unknown	98	142
36		Yes	23	5	Normal	2	2	No knowledge	Scanty menstruation is a kind of disease which requires medical treatment;	Yes	76.4	124
49		No	24.5	7	Heavy menstrual bleeding	2	2	No knowledge	Consistent profuse menstruation without any other disease requires no medical treatment;	Unknown	20	874
25		No	22.5	5	Normal	0	0	No knowledge	Consistent profuse menstruation without any other disease requires no medical treatment;	Yes	100	10
49		No	21	7	Heavy menstrual bleeding	2	2	No knowledge	Consistent profuse menstruation without any other disease requires no medical treatment;	Unknown	51.2	336
37		Yes	25.6	5	Normal	2	2	No knowledge	Profuse menstruation is a kind of disease which requires medical treatment;Scanty menstruation is a kind of disease which requires medical treatment;	Yes	95.4	171
29		No	17.8	5	Normal	0	0	Limited knowledge	Profuse menstruation is a kind of disease which requires medical treatment;Scanty menstruation is a kind of disease which requires medical treatment;	Yes	100	99
31		Yes	24.6	5	Hypomenorrhea	2	0	No knowledge	Scanty menstruation is a kind of disease which requires medical treatment;	Yes	98	31
47		Yes	24.6	5	Normal	2	1	Limited knowledge	Profuse menstruation is a kind of disease which requires medical treatment;Scanty menstruation is a kind of disease which requires medical treatment;	Yes	100	30
47		No	23	10	Heavy menstrual bleeding	2	2	No knowledge	Consistent profuse menstruation without any other disease requires no medical treatment;Consistent profuse menstruation without affecting the quality of life requires no medical treatment;	Unknown	36.5	823
31		Yes	24.8	5	Normal	0	0	No knowledge	Consistent profuse menstruation without any other disease requires no medical treatment;Consistent profuse menstruation without affecting the quality of life requires no medical treatment;Consistent scanty menstruation without any other disease requires no medical treatment;Consistent scanty menstruation without affecting the quality of life requires no medical treatment;	Unknown	100	66
26		Yes	24	8	Heavy menstrual bleeding	0	0	No knowledge	Profuse menstruation is a kind of disease which requires medical treatment;	Unknown	85.4	219
34		Yes	24	5	Normal	0	0	No knowledge	Consistent profuse menstruation without any other disease requires no medical treatment;Consistent profuse menstruation without affecting the quality of life requires no medical treatment;	Yes	100	124
25		Yes	25	5	Normal	0	0	No knowledge	Consistent profuse menstruation without any other disease requires no medical treatment;Consistent profuse menstruation without affecting the quality of life requires no medical treatment;Consistent scanty menstruation without any other disease requires no medical treatment;Consistent scanty menstruation without affecting the quality of life requires no medical treatment;	Yes	100	38
40		No	26	10	Heavy menstrual bleeding	1	1	Limited knowledge	Consistent profuse menstruation without any other disease requires no medical treatment;Consistent scanty menstruation without any other disease requires no medical treatment;	Yes	12.4	1054
46		Yes	23.6	4	Normal	1	1	No knowledge	Profuse menstruation is a kind of disease which requires medical treatment;Scanty menstruation is a kind of disease which requires medical treatment;	No	100	104
28		No	24.1	5	Normal	0	0	No knowledge	Consistent profuse menstruation without any other disease requires no medical treatment;Consistent profuse menstruation without affecting the quality of life requires no medical treatment;Consistent scanty menstruation without any other disease requires no medical treatment;Consistent scanty menstruation without affecting the quality of life requires no medical treatment;	Yes	100	225
36		Yes	25	6	Normal	1	1	No knowledge	Consistent profuse menstruation without any other disease requires no medical treatment;Consistent scanty menstruation without any other disease requires no medical treatment;	Unknown	100	134
40		Yes	23	5	Normal	2	2	No knowledge	Consistent profuse menstruation without any other disease requires no medical treatment;Consistent scanty menstruation without any other disease requires no medical treatment;	Unknown	100	186
48		No	18.8	10	Heavy menstrual bleeding	4	2	Limited knowledge	Consistent profuse menstruation without any other disease requires no medical treatment;Consistent scanty menstruation without any other disease requires no medical treatment;	Yes	31	705
46		Yes	21	3	Hypomenorrhea	0	0	No knowledge	Scanty menstruation is a kind of disease which requires medical treatment;	No	85.6	37
15		Yes	21.3	5	Normal	0	0	No knowledge	Consistent profuse menstruation without any other disease requires no medical treatment;	Yes	64.7	175
47		Yes	24.6	5	Normal	2	1	Limited knowledge	Profuse menstruation is a kind of disease which requires medical treatment;Scanty menstruation is a kind of disease which requires medical treatment;	Yes	100	46
30		Yes	26	4	Normal	0	0	Limited knowledge	Consistent profuse menstruation without any other disease requires no medical treatment;Consistent scanty menstruation without any other disease requires no medical treatment;	Yes	100	121
32		Yes	21.6	5	Normal	3	1	Limited knowledge	Scanty menstruation is a kind of disease which requires medical treatment;	Unknown	95.4	161
37		Yes	25.6	5	Normal	3	1	No knowledge	Consistent profuse menstruation without any other disease requires no medical treatment;Consistent profuse menstruation without affecting the quality of life requires no medical treatment;Consistent scanty menstruation without any other disease requires no medical treatment;Consistent scanty menstruation without affecting the quality of life requires no medical treatment;	No	92	200
47		Yes	21.3	5	Normal	3	2	No knowledge	Scanty menstruation is a kind of disease which requires medical treatment;	Unknown	100	110
47		No	24.6	5	Hypomenorrhea	2	2	Limited knowledge	Consistent profuse menstruation without any other disease requires no medical treatment;Consistent scanty menstruation without any other disease requires no medical treatment;	Yes	100	24
30		Yes	21.5	4	Hypomenorrhea	3	1	No knowledge	Scanty menstruation is a kind of disease which requires medical treatment;	Yes	100	1
33		Yes	24	5	Normal	1	1	No knowledge	Profuse menstruation is a kind of disease which requires medical treatment;	No	100	44
47		No	25	4	Hypomenorrhea	2	2	No knowledge	Consistent profuse menstruation without any other disease requires no medical treatment;Profuse menstruation is a kind of disease which requires medical treatment;	Unknown	92.6	45
36		Yes	19.6	5	Normal	2	2	Limited knowledge	Scanty menstruation is a kind of disease which requires medical treatment;	Yes	100	105
37		Yes	24.6	7	Normal	3	1	Limited knowledge	Scanty menstruation is a kind of disease which requires medical treatment;	No	42.8	98
34		Yes	19.5	5	Normal	2	1	No knowledge	Scanty menstruation is a kind of disease which requires medical treatment;	Unknown	100	110
31		Yes	20	5	Hypomenorrhea	2	0	Limited knowledge	Profuse menstruation is a kind of disease which requires medical treatment;	Yes	56.7	21
37		Yes	23	5	Normal	2	1	No knowledge	Consistent profuse menstruation without any other disease requires no medical treatment;	No	100	16
45		Yes	21	9	Normal	3	1	Limited knowledge	Scanty menstruation is a kind of disease which requires medical treatment;	Yes	82	76
22		Yes	25	4	Normal	0	0	Limited knowledge	Consistent profuse menstruation without any other disease requires no medical treatment;Consistent scanty menstruation without any other disease requires no medical treatment;	Unknown	93	77
28		Yes	20	5	Normal	1	0	No knowledge	Profuse menstruation is a kind of disease which requires medical treatment;	Yes	100	105
28		Yes	26.3	7	Normal	0	0	No knowledge	Consistent profuse menstruation without affecting the quality of life requires no medical treatment;	No	95.4	18
34		No	25.3	4	Hypomenorrhea	2	1	No knowledge	Scanty menstruation is a kind of disease which requires medical treatment;	No	95.4	68
29		Yes	18.5	6	Normal	0	0	No knowledge	Profuse menstruation is a kind of disease which requires medical treatment;Scanty menstruation is a kind of disease which requires medical treatment;	Yes	93.5	88
40		Yes	24.6	5	Hypomenorrhea	1	1	Limited knowledge	Consistent profuse menstruation without any other disease requires no medical treatment;Consistent profuse menstruation without affecting the quality of life requires no medical treatment;Consistent scanty menstruation without any other disease requires no medical treatment;Consistent scanty menstruation without affecting the quality of life requires no medical treatment;	Yes	96.8	50
28		Yes	23	3	Normal	0	0	Limited knowledge	Profuse menstruation is a kind of disease which requires medical treatment;	Yes	100	22
39		No	21.3	5	Normal	1	1	Limited knowledge	Profuse menstruation is a kind of disease which requires medical treatment;Scanty menstruation is a kind of disease which requires medical treatment;	Unknown	92.3	59
31		Yes	24.3	3	Hypomenorrhea	0	0	No knowledge	Profuse menstruation is a kind of disease which requires medical treatment;Scanty menstruation is a kind of disease which requires medical treatment;	Unknown	100	20
37		Yes	25	6	Normal	1	1	Limited knowledge	Profuse menstruation is a kind of disease which requires medical treatment;Scanty menstruation is a kind of disease which requires medical treatment;	Yes	95.4	45
42		Yes	23	5	Normal	1	1	Limited knowledge	Scanty menstruation is a kind of disease which requires medical treatment;	Yes	95.4	68
25		No	26.3	3	Heavy menstrual bleeding	1	1	No knowledge	Profuse menstruation is a kind of disease which requires medical treatment;	Unknown	100	132
40		Yes	25.6	6	Normal	2	1	No knowledge	Consistent profuse menstruation without any other disease requires no medical treatment;Consistent scanty menstruation without any other disease requires no medical treatment;Profuse menstruation is a kind of disease which requires medical treatment;	No	96	66
31		Yes	23.6	4	Normal	0	0	No knowledge	Scanty menstruation is a kind of disease which requires medical treatment;	Unknown	85	75
38		Yes	24	7	Normal	2	2	No knowledge	Profuse menstruation is a kind of disease which requires medical treatment;Scanty menstruation is a kind of disease which requires medical treatment;	No	98	158
34		Yes	21	6	Normal	1	0	Limited knowledge	Profuse menstruation is a kind of disease which requires medical treatment;Scanty menstruation is a kind of disease which requires medical treatment;	Yes	100	102
31		Yes	26.1	7	Normal	0	0	No knowledge	Profuse menstruation is a kind of disease which requires medical treatment;Scanty menstruation is a kind of disease which requires medical treatment;	No	100	102
37		Yes	24	4	Hypomenorrhea	3	1	Limited knowledge	Consistent profuse menstruation without any other disease requires no medical treatment;	Yes	100	145
48		No	22.3	3	Hypomenorrhea	4	2	No knowledge	Profuse menstruation is a kind of disease which requires medical treatment;	Yes	98	48
30		Yes	22.1	7	Normal	1	0	No knowledge	Consistent profuse menstruation without any other disease requires no medical treatment;Consistent scanty menstruation without any other disease requires no medical treatment;	No	98	204
46		Yes	22.3	7	Normal	2	1	No knowledge	Consistent profuse menstruation without any other disease requires no medical treatment;Profuse menstruation is a kind of disease which requires medical treatment;	Yes	100	126
37		Yes	22.6	3	Hypomenorrhea	3	0	Limited knowledge	Scanty menstruation is a kind of disease which requires medical treatment;	No	82.6	78
31		Yes	25.1	3	Hypomenorrhea	0	0	No knowledge	Scanty menstruation is a kind of disease which requires medical treatment;	No	100	126
29		Yes	24.3	4	Heavy menstrual bleeding	1	0	No knowledge	Profuse menstruation is a kind of disease which requires medical treatment;	Yes	98	212
23		No	25.6	5	Normal	0	0	No knowledge	Profuse menstruation is a kind of disease which requires medical treatment;Scanty menstruation is a kind of disease which requires medical treatment;	Unknown	100	13
43		No	22.3	3	Hypomenorrhea	2	0	No knowledge	Consistent profuse menstruation without any other disease requires no medical treatment;Consistent scanty menstruation without any other disease requires no medical treatment;	Unknown	87.6	31
47		No	25	10	Heavy menstrual bleeding	2	2	No knowledge	Consistent profuse menstruation without any other disease requires no medical treatment;	Unknown	31	345
31		Yes	18.6	5	Normal	0	0	Limited knowledge	Profuse menstruation is a kind of disease which requires medical treatment;Scanty menstruation is a kind of disease which requires medical treatment;	Yes	98.6	89
50		Yes	25.2	5	Normal	4	1	Limited knowledge	Profuse menstruation is a kind of disease which requires medical treatment;	Yes	100	128
36		Yes	25	5	Normal	2	1	Limited knowledge	Profuse menstruation is a kind of disease which requires medical treatment;Scanty menstruation is a kind of disease which requires medical treatment;	Yes	87	90
35		Yes	24	3	Hypomenorrhea	4	1	Limited knowledge	Scanty menstruation is a kind of disease which requires medical treatment;Consistent profuse menstruation without any other disease requires no medical treatment;	Yes	100	15
28		Yes	22.5	7	Normal	2	0	No knowledge	Profuse menstruation is a kind of disease which requires medical treatment;	Yes	95.4	203
26		No	20	6	Normal	0	0	Limited knowledge	Consistent profuse menstruation without any other disease requires no medical treatment;	Yes	84.6	98
41		Yes	18.8	5	Normal	1	0	Limited knowledge	Consistent profuse menstruation without affecting the quality of life requires no medical treatment;Profuse menstruation is a kind of disease which requires medical treatment;	Yes	95.4	65
41		No	24.3	5	Normal	2	1	No knowledge	Profuse menstruation is a kind of disease which requires medical treatment;	Yes	95.4	231
36		Yes	24.3	8	Heavy menstrual bleeding	1	0	Limited knowledge	Profuse menstruation is a kind of disease which requires medical treatment;	Yes	58.4	158
33		No	19	5	Normal	4	2	No knowledge	Profuse menstruation is a kind of disease which requires medical treatment;Scanty menstruation is a kind of disease which requires medical treatment;	Yes	100	303
39		Yes	24.3	5	Hypomenorrhea	1	1	No knowledge	Profuse menstruation is a kind of disease which requires medical treatment;Scanty menstruation is a kind of disease which requires medical treatment;	No	95.4	19
46		Yes	19.5	7	Normal	5	3	Limited knowledge	Consistent profuse menstruation without any other disease requires no medical treatment;	Yes	100	144
29		No	19.5	5	Normal	0	0	No knowledge	Scanty menstruation is a kind of disease which requires medical treatment;	Unknown	95.4	221
38		Yes	22	7	Normal	0	0	No knowledge	Profuse menstruation is a kind of disease which requires medical treatment;Scanty menstruation is a kind of disease which requires medical treatment;	No	100	105
31		Yes	24.8	5	Normal	1	1	No knowledge	Consistent profuse menstruation without any other disease requires no medical treatment;Consistent scanty menstruation without any other disease requires no medical treatment;	Yes	89	77
34		No	23	5	Hypomenorrhea	0	0	No knowledge	Scanty menstruation is a kind of disease which requires medical treatment;	Unknown	84	85
21		Yes	24.6	6	Normal	0	0	No knowledge	Scanty menstruation is a kind of disease which requires medical treatment;	No	80.1	95
28		Yes	25.6	5	Normal	2	1	No knowledge	Scanty menstruation is a kind of disease which requires medical treatment;	No	98	206
36		Yes	23.5	30	Hypomenorrhea	0	0	No knowledge	Scanty menstruation is a kind of disease which requires medical treatment;	Unknown	100	103
25		No	24.6	7	Normal	2	1	No knowledge	Profuse menstruation is a kind of disease which requires medical treatment;	Unknown	95.4	11
30		Yes	17.6	5	Normal	0	0	No knowledge	Profuse menstruation is a kind of disease which requires medical treatment;Scanty menstruation is a kind of disease which requires medical treatment;	No	88.7	98
42		Yes	25.6	9	Hypomenorrhea	1	1	No knowledge	Profuse menstruation is a kind of disease which requires medical treatment;	Yes	100	13
28		Yes	26	5	Normal	0	0	No knowledge	Scanty menstruation is a kind of disease which requires medical treatment;	Yes	100	101
36		Yes	23.4	30	Normal	2	1	No knowledge	Profuse menstruation is a kind of disease which requires medical treatment;Scanty menstruation is a kind of disease which requires medical treatment;	Unknown	95.4	25
46		Yes	25.2	30	Normal	3	1	No knowledge	Scanty menstruation is a kind of disease which requires medical treatment;Consistent profuse menstruation without any other disease requires no medical treatment;	Unknown	95.4	20
47		Yes	26	4	Hypomenorrhea	1	1	No knowledge	Profuse menstruation is a kind of disease which requires medical treatment;Scanty menstruation is a kind of disease which requires medical treatment;	No	100	3
43		Yes	23.7	25	Heavy menstrual bleeding	2	1	Limited knowledge	Consistent profuse menstruation without any other disease requires no medical treatment;	No	94	30
46		Yes	24	7	Normal	1	1	No knowledge	Profuse menstruation is a kind of disease which requires medical treatment;Scanty menstruation is a kind of disease which requires medical treatment;	Yes	88.5	10
10		Yes	24.2	7	Normal	0	0	No knowledge	Scanty menstruation is a kind of disease which requires medical treatment;	No	86.9	78
32		Yes	25.3	3	Heavy menstrual bleeding	3	1	No knowledge	Scanty menstruation is a kind of disease which requires medical treatment;	No	98	163
30		Yes	18.5	30	Normal	0	0	No knowledge	Consistent profuse menstruation without any other disease requires no medical treatment;Consistent scanty menstruation without any other disease requires no medical treatment;	Yes	100	66
21		No	22.5	5	Hypomenorrhea	0	0	No knowledge	Scanty menstruation is a kind of disease which requires medical treatment;	Unknown	98	78
32		No	21	7	Heavy menstrual bleeding	1	1	Limited knowledge	Profuse menstruation is a kind of disease which requires medical treatment;Scanty menstruation is a kind of disease which requires medical treatment;	Yes	95.4	203
49		Yes	21.5	4	Hypomenorrhea	3	1	No knowledge	Scanty menstruation is a kind of disease which requires medical treatment;	No	100	101
36		Yes	25	7	Normal	1	0	Limited knowledge	Profuse menstruation is a kind of disease which requires medical treatment;	No	100	74
28		Yes	21.3	7	Normal	1	1	Limited knowledge	Profuse menstruation is a kind of disease which requires medical treatment;Scanty menstruation is a kind of disease which requires medical treatment;	No	100	106
36		No	21.3	3	Hypomenorrhea	2	2	Limited knowledge	Scanty menstruation is a kind of disease which requires medical treatment;	Yes	100	16
27		Yes	26	5	Hypomenorrhea	1	0	Limited knowledge	Profuse menstruation is a kind of disease which requires medical treatment;Scanty menstruation is a kind of disease which requires medical treatment;	Yes	98	11
31		Yes	22.3	3	Hypomenorrhea	3	2	No knowledge	Scanty menstruation is a kind of disease which requires medical treatment;	Unknown	88.5	85
28		Yes	28	7	Normal	1	0	No knowledge	Profuse menstruation is a kind of disease which requires medical treatment;Scanty menstruation is a kind of disease which requires medical treatment;	Unknown	100	106
50		Yes	24	7	Hypomenorrhea	1	1	Limited knowledge	Profuse menstruation is a kind of disease which requires medical treatment;	Yes	100	11
35		Yes	25.6	7	Normal	3	1	No knowledge	Consistent profuse menstruation without any other disease requires no medical treatment;Consistent profuse menstruation without affecting the quality of life requires no medical treatment;Consistent scanty menstruation without any other disease requires no medical treatment;Consistent scanty menstruation without affecting the quality of life requires no medical treatment;	Yes	94.6	88
25		Yes	19.2	5	Normal	0	0	No knowledge	Profuse menstruation is a kind of disease which requires medical treatment;	Yes	100	123
27		Yes	19.6	3	Hypomenorrhea	0	0	No knowledge	Profuse menstruation is a kind of disease which requires medical treatment;Scanty menstruation is a kind of disease which requires medical treatment;	Unknown	95.4	10
28		Yes	28	5	Hypomenorrhea	0	0	No knowledge	Scanty menstruation is a kind of disease which requires medical treatment;	Unknown	100	128
47		Yes	22	7	Normal	3	1	No knowledge	Profuse menstruation is a kind of disease which requires medical treatment;	Unknown	95.4	16
28		Yes	23	6	Normal	0	0	No knowledge	Profuse menstruation is a kind of disease which requires medical treatment;Scanty menstruation is a kind of disease which requires medical treatment;	Unknown	100	101
25		Yes	22.5	7	Hypomenorrhea	0	0	No knowledge	Scanty menstruation is a kind of disease which requires medical treatment;	Yes	100	104
38		Yes	22.3	5	Normal	2	2	No knowledge	Profuse menstruation is a kind of disease which requires medical treatment;Scanty menstruation is a kind of disease which requires medical treatment;	Yes	100	90
47		No	25.3	10	Heavy menstrual bleeding	2	2	Limited knowledge	Profuse menstruation is a kind of disease which requires medical treatment;	Yes	47.2	385
51		No	18.6	7	Heavy menstrual bleeding	2	1	No knowledge	Profuse menstruation is a kind of disease which requires medical treatment;	Unknown	47.2	401
38		No	25	7	Normal	1	1	No knowledge	Consistent profuse menstruation without any other disease requires no medical treatment;Consistent scanty menstruation without any other disease requires no medical treatment;	Yes	94.1	201
52		Yes	22.3	3	Normal	1	1	No knowledge	Consistent profuse menstruation without any other disease requires no medical treatment;	Unknown	100	105
49		Yes	26.9	5	Normal	1	1	No knowledge	Consistent profuse menstruation without any other disease requires no medical treatment;Consistent scanty menstruation without any other disease requires no medical treatment;	Unknown	100	101
51		Yes	24.6	6	Normal	3	0	No knowledge	Profuse menstruation is a kind of disease which requires medical treatment;Scanty menstruation is a kind of disease which requires medical treatment;	Unknown	100	16
26		Yes	24	5	Hypomenorrhea	0	0	No knowledge	Scanty menstruation is a kind of disease which requires medical treatment;	No	100	131
30		Yes	23.5	4	Hypomenorrhea	0	0	Limited knowledge	Scanty menstruation is a kind of disease which requires medical treatment;	Unknown	100	132
28		Yes	23.7	7	Normal	0	0	No knowledge	Scanty menstruation is a kind of disease which requires medical treatment;	Unknown	100	127
30		Yes	25.3	5	Normal	2	2	Limited knowledge	Scanty menstruation is a kind of disease which requires medical treatment;	Yes	100	125
28		Yes	23.8	7	Heavy menstrual bleeding	1	0	Limited knowledge	Profuse menstruation is a kind of disease which requires medical treatment;	No	100	116
43		Yes	23.9	7	Normal	1	1	No knowledge	Profuse menstruation is a kind of disease which requires medical treatment;Scanty menstruation is a kind of disease which requires medical treatment;	No	100	115
26		Yes	25.6	4	Hypomenorrhea	0	0	No knowledge	Profuse menstruation is a kind of disease which requires medical treatment;Scanty menstruation is a kind of disease which requires medical treatment;	Unknown	91	26
32		Yes	23.1	5	Normal	1	1	No knowledge	Profuse menstruation is a kind of disease which requires medical treatment;Scanty menstruation is a kind of disease which requires medical treatment;	No	95.4	205
27		Yes	25.9	10	Normal	1	1	No knowledge	Profuse menstruation is a kind of disease which requires medical treatment;Scanty menstruation is a kind of disease which requires medical treatment;	No	100	105
27		Yes	22	5	Hypomenorrhea	0	0	No knowledge	Scanty menstruation is a kind of disease which requires medical treatment;	Unknown	100	125
37		Yes	29	7	Normal	0	0	No knowledge	Profuse menstruation is a kind of disease which requires medical treatment;Scanty menstruation is a kind of disease which requires medical treatment;	Yes	92	25
40		Yes	25.1	5	Normal	1	1	No knowledge	Profuse menstruation is a kind of disease which requires medical treatment;Scanty menstruation is a kind of disease which requires medical treatment;	No	100	137
25		Yes	19.6	6	Normal	0	0	No knowledge	Consistent profuse menstruation without affecting the quality of life requires no medical treatment;	No	100	144
20	Gynecological tumor	Yes	19.7	10	Normal	0	0	No knowledge	Consistent profuse menstruation without any other disease requires no medical treatment;	Unknown	98	204
47	Abnormal uterine bleeding	No	24	10	Hypomenorrhea	2	1	No knowledge	Profuse menstruation is a kind of disease which requires medical treatment;	Yes	94	10
36	Reproductive tract infection	No	19.5	7	Hypomenorrhea	0	0	No knowledge	Profuse menstruation is a kind of disease which requires medical treatment;	Yes	96	30
25	Gynecological tumor	Yes	24.3	6	Hypomenorrhea	0	0	No knowledge	Profuse menstruation is a kind of disease which requires medical treatment;Scanty menstruation is a kind of disease which requires medical treatment;	No	100	136
29	Gynecological tumor	Yes	18.7	7	Hypomenorrhea	0	0	Limited knowledge	Consistent profuse menstruation without any other disease requires no medical treatment;	No	100	101
28	Endocrine disease	Yes	20	4	Normal	0	0	No knowledge	Consistent profuse menstruation without any other disease requires no medical treatment;Consistent scanty menstruation without any other disease requires no medical treatment;	No	100	102
28	Physical examination	Yes	25.8	7	Normal	0	0	No knowledge	Consistent profuse menstruation without any other disease requires no medical treatment;	No	100	132
40	Cervical intraepithelial neoplasia	Yes	24.3	7	Hypomenorrhea	0	0	No knowledge	Consistent profuse menstruation without any other disease requires no medical treatment;Consistent scanty menstruation without any other disease requires no medical treatment;	Yes	97	6
30	Gynecological tumor	No	21	12	Normal	0	0	Limited knowledge	Consistent profuse menstruation without any other disease requires no medical treatment;	No	95	305
47	Abnormal uterine bleeding	Yes	25.5	6	Hypomenorrhea	1	1	No knowledge	Profuse menstruation is a kind of disease which requires medical treatment;Consistent profuse menstruation without any other disease requires no medical treatment;	Yes	94.5	22
32	Gynecological tumor	Yes	24.3	28	Hypomenorrhea	3	0	No knowledge	Scanty menstruation is a kind of disease which requires medical treatment;	Yes	85.8	1
49	Abnormal uterine bleeding	Yes	21.3	5	Normal	0	0	No knowledge	Profuse menstruation is a kind of disease which requires medical treatment;Scanty menstruation is a kind of disease which requires medical treatment;	No	95	225
26	Reproductive tract infection	No	25.3	5	Hypomenorrhea	0	0	No knowledge	Profuse menstruation is a kind of disease which requires medical treatment;Scanty menstruation is a kind of disease which requires medical treatment;	Unknown	91.2	1
35	Abnormal uterine bleeding	Yes	21.6	6	Normal	1	1	No knowledge	Consistent profuse menstruation without any other disease requires no medical treatment;	No	100	12
26	Physical examination	Yes	25.3	7	Hypomenorrhea	0	0	Limited knowledge	Profuse menstruation is a kind of disease which requires medical treatment;Scanty menstruation is a kind of disease which requires medical treatment;Consistent profuse menstruation without any other disease requires no medical treatment;Consistent scanty menstruation without any other disease requires no medical treatment;	Unknown	98	19
37	Reproductive tract infection	No	24	7	Normal	1	0	Limited knowledge	Profuse menstruation is a kind of disease which requires medical treatment;Scanty menstruation is a kind of disease which requires medical treatment;Consistent profuse menstruation without affecting the quality of life requires no medical treatment;Consistent scanty menstruation without affecting the quality of life requires no medical treatment;	Yes	96.7	208
29	Abnormal uterine bleeding	Yes	19.6	5	Hypomenorrhea	0	0	No knowledge	Scanty menstruation is a kind of disease which requires medical treatment;	No	95.7	3
34	Abnormal uterine bleeding	Yes	25	7	Hypomenorrhea	1	1	Limited knowledge	Profuse menstruation is a kind of disease which requires medical treatment;	Yes	100	17
30	Others	Yes	24.3	5	Heavy menstrual bleeding	2	0	No knowledge	Scanty menstruation is a kind of disease which requires medical treatment;	Unknown	95.4	210
47	Abnormal uterine bleeding	No	20.3	11	Heavy menstrual bleeding	3	2	No knowledge	Profuse menstruation is a kind of disease which requires medical treatment;	Yes	78.7	408
49	Others	No	21	14	Normal	1	1	No knowledge	Consistent profuse menstruation without any other disease requires no medical treatment;Consistent scanty menstruation without any other disease requires no medical treatment;	Unknown	82.1	358
29	Reproductive tract infection	Yes	26	5	Normal	0		No knowledge	Profuse menstruation is a kind of disease which requires medical treatment;Scanty menstruation is a kind of disease which requires medical treatment;	Yes	78.7	344
38	Abnormal uterine bleeding	No	21.3	3	Hypomenorrhea	2	0	No knowledge	Scanty menstruation is a kind of disease which requires medical treatment;	No	91	1
43	Intrauterine echogenic mass	Yes	26	6	Normal	1	1	No knowledge	Consistent profuse menstruation without any other disease requires no medical treatment;	Unknown	100	12
45	Abnormal uterine bleeding	No	21	12	Heavy menstrual bleeding	1	1	No knowledge	Consistent profuse menstruation without any other disease requires no medical treatment;Consistent scanty menstruation without any other disease requires no medical treatment;	Yes	78.7	381
33	Abnormal uterine bleeding	No	26.3		Hypomenorrhea	3	1	No knowledge	Scanty menstruation is a kind of disease which requires medical treatment;	No	89.6	5
23	Abnormal uterine bleeding	No	22	10	Normal	0	0	Limited knowledge	Profuse menstruation is a kind of disease which requires medical treatment;	Yes	94.7	202
41	Abnormal uterine bleeding	Yes	24.6	3	Heavy menstrual bleeding	1	1	No knowledge	Scanty menstruation is a kind of disease which requires medical treatment;	Yes	95.4	278
46	Intrauterine echogenic mass	No	21.3	5	Heavy menstrual bleeding	2	2	No knowledge	Consistent profuse menstruation without any other disease requires no medical treatment;	Yes	95.4	202
36	Gynecological tumor	Yes	22	5	Normal	1	1	No knowledge	Consistent profuse menstruation without any other disease requires no medical treatment;Consistent scanty menstruation without any other disease requires no medical treatment;	No	100	3
31	Reproductive tract infection	Yes	25.4	5	Normal	0	0	Limited knowledge	Profuse menstruation is a kind of disease which requires medical treatment;	Unknown	95.4	214
31	Reproductive tract infection	Yes	22.6	7	Normal	3	1	No knowledge	Consistent profuse menstruation without any other disease requires no medical treatment;	No	98	12
33	Abnormal uterine bleeding	Yes	24.5	4	Hypomenorrhea	2	0	Limited knowledge	Scanty menstruation is a kind of disease which requires medical treatment;	Unknown	90	5
46	Abnormal uterine bleeding	No	22.7	10	Heavy menstrual bleeding	2	1	Limited knowledge	Consistent profuse menstruation without any other disease requires no medical treatment;	Yes	64.7	223
46		Yes	22.5	30	Hypomenorrhea	0	0	No knowledge	Consistent profuse menstruation without any other disease requires no medical treatment;	Yes	73.7	15
37	Gynecological tumor	Yes	18.9	30	Hypomenorrhea	0	0	Limited knowledge	Profuse menstruation is a kind of disease which requires medical treatment;Scanty menstruation is a kind of disease which requires medical treatment;	Yes	83.4	3
37	Gynecological tumor	Yes	23	7	Heavy menstrual bleeding	2	2	Limited knowledge	Profuse menstruation is a kind of disease which requires medical treatment;	Unknown	94	503
28	Reproductive tract infection	Yes	27	7	Normal	0	0	No knowledge	Consistent profuse menstruation without any other disease requires no medical treatment;	Unknown	98	1
29	Endocrine disease	No	25.6	6	Heavy menstrual bleeding	0	0	Limited knowledge	Profuse menstruation is a kind of disease which requires medical treatment;Scanty menstruation is a kind of disease which requires medical treatment;	Yes	73.7	553
27	Intrauterine echogenic mass	Yes	23.5	6	Normal	0	0	No knowledge	Consistent profuse menstruation without any other disease requires no medical treatment;Consistent scanty menstruation without any other disease requires no medical treatment;	Unknown	95.4	223
29	Gynecological tumor	Yes	25	3	Normal	1	0	Limited knowledge	Profuse menstruation is a kind of disease which requires medical treatment;	Yes	100	245
39	Reproductive tract infection	Yes	28	7	Heavy menstrual bleeding	2	1	Limited knowledge	Consistent profuse menstruation without any other disease requires no medical treatment;Consistent scanty menstruation without any other disease requires no medical treatment;	Unknown	73.7	256
46	Abnormal uterine bleeding	No	22.4	10	Heavy menstrual bleeding	1	1	Limited knowledge	Profuse menstruation is a kind of disease which requires medical treatment;	Yes	64.7	456
44	Abnormal uterine bleeding	No	24.6	10	Hypomenorrhea	1	1	No knowledge	Consistent profuse menstruation without any other disease requires no medical treatment;Consistent scanty menstruation without any other disease requires no medical treatment;	Yes	100	3
29	Abnormal uterine bleeding	No	22	4	Hypomenorrhea	0	0	No knowledge	Profuse menstruation is a kind of disease which requires medical treatment;Scanty menstruation is a kind of disease which requires medical treatment;	Unknown	86	1
28	Reproductive tract infection	Yes	23.6	5	Normal	0	0	No knowledge	Consistent profuse menstruation without any other disease requires no medical treatment;Consistent profuse menstruation without affecting the quality of life requires no medical treatment;Consistent scanty menstruation without any other disease requires no medical treatment;Consistent scanty menstruation without affecting the quality of life requires no medical treatment;	No	95.4	221
32	Reproductive tract infection	Yes	25.6	3	Hypomenorrhea	0	0	No knowledge	Profuse menstruation is a kind of disease which requires medical treatment;Scanty menstruation is a kind of disease which requires medical treatment;	Yes	98	50
46	Reproductive tract infection	No	18.6	6	Normal	5	2	No knowledge	Profuse menstruation is a kind of disease which requires medical treatment;Scanty menstruation is a kind of disease which requires medical treatment;	No	94	1
45	Abnormal uterine bleeding	No	23.7	13	Normal	2		Limited knowledge	Consistent profuse menstruation without any other disease requires no medical treatment;Consistent profuse menstruation without affecting the quality of life requires no medical treatment;	No	73.7	92
27	Abnormal uterine bleeding	Yes	22	4	Normal	0	0	No knowledge	Scanty menstruation is a kind of disease which requires medical treatment;	No	100	167
40	Abnormal uterine bleeding	No	20	12	Normal	3	2	No knowledge	Profuse menstruation is a kind of disease which requires medical treatment;	Yes	95.4	256
26	Reproductive tract infection	Yes	28.5	7	Normal	3	1	No knowledge	Profuse menstruation is a kind of disease which requires medical treatment;	No	100	222
20	Physical examination	No	20.3	15	Heavy menstrual bleeding	0	0	No knowledge	Consistent profuse menstruation without affecting the quality of life requires no medical treatment;	Yes	92.1	223
42	Pelvic floor dysfunction	Yes	25.7	3	Normal	1	1	No knowledge	Profuse menstruation is a kind of disease which requires medical treatment;Scanty menstruation is a kind of disease which requires medical treatment;	Unknown	84.6	85
38	Gynecological tumor	Yes	24.6	7	Normal	2	1	Limited knowledge	Scanty menstruation is a kind of disease which requires medical treatment;	No	88.9	84
36	Abnormal uterine bleeding	No	20.6	7	Normal	5	1	Limited knowledge	Profuse menstruation is a kind of disease which requires medical treatment;Scanty menstruation is a kind of disease which requires medical treatment;	Yes	94	58
39	Abnormal uterine bleeding	No	24.5	5	Hypomenorrhea	4	1	Limited knowledge	Profuse menstruation is a kind of disease which requires medical treatment;Scanty menstruation is a kind of disease which requires medical treatment;	No	100	100
22	Reproductive tract infection	Yes	20.4	7	Hypomenorrhea	0	0	No knowledge	Profuse menstruation is a kind of disease which requires medical treatment;Scanty menstruation is a kind of disease which requires medical treatment;	Unknown	82.3	94
44	Reproductive tract infection	Yes	20.3	7	Normal	1	1	Limited knowledge	Profuse menstruation is a kind of disease which requires medical treatment;Scanty menstruation is a kind of disease which requires medical treatment;	No	64	181
46	Abnormal uterine bleeding	No	25.9	4	Normal	0	0	No knowledge	Profuse menstruation is a kind of disease which requires medical treatment;	Unknown	98	36
39	Abnormal uterine bleeding	Yes	22	5	Normal	2	1	No knowledge	Profuse menstruation is a kind of disease which requires medical treatment;	Yes	88.9	99
43	Reproductive tract infection	Yes	25.6	6	Normal	5	3	No knowledge	Consistent profuse menstruation without any other disease requires no medical treatment;Consistent profuse menstruation without affecting the quality of life requires no medical treatment;	No	95.4	202
25	Reproductive tract infection	Yes	22.1	3	Hypomenorrhea	0	0	No knowledge	Scanty menstruation is a kind of disease which requires medical treatment;	Yes	100	133
24	Abnormal uterine bleeding	No	22.3	15	Heavy menstrual bleeding	0	0	No knowledge	Consistent profuse menstruation without any other disease requires no medical treatment;	No	70.7	496
32	Reproductive tract infection	Yes	24.6	5	Normal	1	1	No knowledge	Consistent profuse menstruation without any other disease requires no medical treatment;Consistent profuse menstruation without affecting the quality of life requires no medical treatment;Profuse menstruation is a kind of disease which requires medical treatment;	Yes	95	86
21	Gynecological tumor	Yes	21	5	Normal	0	0	No knowledge	Consistent profuse menstruation without any other disease requires no medical treatment;	No	100	35
32	Abnormal uterine bleeding	No	24.6	10	Normal	1	1	No knowledge	Profuse menstruation is a kind of disease which requires medical treatment;Scanty menstruation is a kind of disease which requires medical treatment;	Unknown	86	70
43	Reproductive tract infection	Yes	19.8	4	Normal	5	1	No knowledge	Consistent profuse menstruation without any other disease requires no medical treatment;Consistent scanty menstruation without any other disease requires no medical treatment;	Yes	84	55
36	Abnormal uterine bleeding	No	19.9	7	Normal	1	1	No knowledge	Profuse menstruation is a kind of disease which requires medical treatment;Scanty menstruation is a kind of disease which requires medical treatment;	Unknown	100	55
46	Gynecological tumor	Yes	24.6	4	Heavy menstrual bleeding	1	1	Limited knowledge	Profuse menstruation is a kind of disease which requires medical treatment;	Yes	89.1	260
28	Gynecological tumor	Yes	25.3	4	Normal	0	0	No knowledge	Consistent profuse menstruation without any other disease requires no medical treatment;Consistent scanty menstruation without any other disease requires no medical treatment;	No	100	149
30	Abnormal uterine bleeding	Yes	20	7	Normal	1	1	No knowledge	Scanty menstruation is a kind of disease which requires medical treatment;Consistent scanty menstruation without affecting the quality of life requires no medical treatment;	Yes	100	219
25	Abnormal uterine bleeding	Yes	24	6	Normal	1	1	No knowledge	Profuse menstruation is a kind of disease which requires medical treatment;	No	89	77
27	Physical examination	Yes	18.6	6	Normal	0	0	No knowledge	Consistent profuse menstruation without any other disease requires no medical treatment;	Unknown	100	121
36	Physical examination	Yes	21.3	6	Normal	0	0	Limited knowledge	Profuse menstruation is a kind of disease which requires medical treatment;Scanty menstruation is a kind of disease which requires medical treatment;Consistent profuse menstruation without any other disease requires no medical treatment;	No	98	177
34	Reproductive tract infection	Yes	25.3	6	Normal	1	1	No knowledge	Consistent profuse menstruation without any other disease requires no medical treatment;Consistent profuse menstruation without affecting the quality of life requires no medical treatment;Consistent scanty menstruation without any other disease requires no medical treatment;Consistent scanty menstruation without affecting the quality of life requires no medical treatment;	No	95.4	275
45	Reproductive tract infection	Yes	25	6	Normal	1	1	No knowledge	Scanty menstruation is a kind of disease which requires medical treatment;	No	100	49
48	Abnormal uterine bleeding	No	21	5	Normal	1	1	No knowledge	Consistent profuse menstruation without any other disease requires no medical treatment;Consistent scanty menstruation without any other disease requires no medical treatment;	Unknown	93	81
41	Pelvic floor dysfunction	Yes	21	3	Hypomenorrhea	1	1	No knowledge	Profuse menstruation is a kind of disease which requires medical treatment;	No	100	115
24	Others	No	23	7	Normal	0	0	No knowledge	Scanty menstruation is a kind of disease which requires medical treatment;	Yes	89	86
26	Reproductive tract infection	Yes	26	5	Hypomenorrhea	0	0	No knowledge	Scanty menstruation is a kind of disease which requires medical treatment;Consistent profuse menstruation without any other disease requires no medical treatment;	No	100	126
38	Others	Yes	25	5	Normal	4	1	No knowledge	Profuse menstruation is a kind of disease which requires medical treatment;	Yes	56.7	205
41	Physical examination	Yes	22	5	Normal	5	1	No knowledge	Profuse menstruation is a kind of disease which requires medical treatment;Scanty menstruation is a kind of disease which requires medical treatment;	Yes	100	185
46	Reproductive tract infection	Yes	22.3	5	Normal	2	2	No knowledge	Profuse menstruation is a kind of disease which requires medical treatment;Scanty menstruation is a kind of disease which requires medical treatment;	Yes	98	43
46	Physical examination	Yes	28	5	Normal	2	2	No knowledge	Consistent profuse menstruation without any other disease requires no medical treatment;Consistent scanty menstruation without any other disease requires no medical treatment;	Unknown	100	135
39	Reproductive tract infection	Yes	21.1	5	Hypomenorrhea	4	2	No knowledge	Consistent profuse menstruation without any other disease requires no medical treatment;	No	100	153
40	Reproductive tract infection	Yes	21.2	5	Normal	1	1	Limited knowledge	Consistent profuse menstruation without any other disease requires no medical treatment;	Yes	100	132
46	Reproductive tract infection	No	23	5	Normal	2	1	No knowledge	Profuse menstruation is a kind of disease which requires medical treatment;Scanty menstruation is a kind of disease which requires medical treatment;	Yes	88.4	96
44	Gynecological tumor	Yes	25.6	7	Normal	1	1	No knowledge	Scanty menstruation is a kind of disease which requires medical treatment;Consistent profuse menstruation without any other disease requires no medical treatment;	Unknown	98	167
23	Reproductive tract infection	Yes	26.2	5	Normal	1	0	No knowledge	Profuse menstruation is a kind of disease which requires medical treatment;	Unknown	96.3	71
44	Gynecological tumor	Yes	23.6	3	Hypomenorrhea	2	2	No knowledge	Scanty menstruation is a kind of disease which requires medical treatment;	Yes	97	32
36	Gynecological tumor	Yes	25.3	5	Normal	1	1	No knowledge	Consistent profuse menstruation without any other disease requires no medical treatment;Consistent scanty menstruation without any other disease requires no medical treatment;	Yes	88.6	90
40	Physical examination	Yes	21	5	Heavy menstrual bleeding	4	2	No knowledge	Consistent profuse menstruation without any other disease requires no medical treatment;Consistent profuse menstruation without affecting the quality of life requires no medical treatment;Consistent scanty menstruation without any other disease requires no medical treatment;Consistent scanty menstruation without affecting the quality of life requires no medical treatment;	No	67.9	256
21	Others	Yes	25.3	5	Normal	0	0	No knowledge	Profuse menstruation is a kind of disease which requires medical treatment;Scanty menstruation is a kind of disease which requires medical treatment;	No	51.2	233
22	Reproductive tract infection	Yes	28	3	Hypomenorrhea	0	0	No knowledge	Consistent profuse menstruation without any other disease requires no medical treatment;Consistent profuse menstruation without affecting the quality of life requires no medical treatment;Consistent scanty menstruation without any other disease requires no medical treatment;Consistent scanty menstruation without affecting the quality of life requires no medical treatment;	Unknown	91	78
41	Physical examination	Yes	19.6	5	Normal	0	0	No knowledge	Consistent profuse menstruation without any other disease requires no medical treatment;Consistent scanty menstruation without any other disease requires no medical treatment;	No	92.1	310
36	Gynecological tumor	Yes	21	7	Heavy menstrual bleeding	3	1	No knowledge	Profuse menstruation is a kind of disease which requires medical treatment;Scanty menstruation is a kind of disease which requires medical treatment;	Yes	55.8	395
46		Yes	20.3	7	Normal	2	0	Limited knowledge	Consistent profuse menstruation without any other disease requires no medical treatment;	Yes	100	110
30	Reproductive tract infection	Yes	20.2	7	Normal	1	1	No knowledge	Profuse menstruation is a kind of disease which requires medical treatment;Scanty menstruation is a kind of disease which requires medical treatment;	No	81.4	291
33	Others	Yes	28	7	Normal	1	0	No knowledge	Scanty menstruation is a kind of disease which requires medical treatment;Consistent profuse menstruation without affecting the quality of life requires no medical treatment;Consistent scanty menstruation without affecting the quality of life requires no medical treatment;	No	100	121
28	Gynecological tumor	Yes	20.3	5	Normal	0	0	No knowledge	Profuse menstruation is a kind of disease which requires medical treatment;	Yes	98.3	53
46	Gynecological tumor	Yes	20.3	5	Normal	2	1	No knowledge	Consistent profuse menstruation without any other disease requires no medical treatment;Consistent scanty menstruation without any other disease requires no medical treatment;	Yes	98	140
30	Physical examination	Yes	25.6	5	Hypomenorrhea	0	0	No knowledge	Profuse menstruation is a kind of disease which requires medical treatment;Scanty menstruation is a kind of disease which requires medical treatment;	Unknown	95	45
29	Physical examination	Yes	20.6	5	Normal	0	0	Limited knowledge	Scanty menstruation is a kind of disease which requires medical treatment;	Yes	94.5	61
36	Reproductive tract infection	Yes	26	6	Normal	1	1	No knowledge	Scanty menstruation is a kind of disease which requires medical treatment;Consistent profuse menstruation without any other disease requires no medical treatment;	No	95.4	194
49	Abnormal uterine bleeding	No	21	7	Hypomenorrhea	2	1	No knowledge	Profuse menstruation is a kind of disease which requires medical treatment;	No	94.6	36
37	Reproductive tract infection	Yes	24.6	6	Normal	1	1	No knowledge	Consistent profuse menstruation without any other disease requires no medical treatment;Consistent scanty menstruation without any other disease requires no medical treatment;	Yes	88	84
42	Gynecological tumor	Yes	18	5	Normal	2	1	Limited knowledge	Consistent profuse menstruation without any other disease requires no medical treatment;Consistent profuse menstruation without affecting the quality of life requires no medical treatment;Consistent scanty menstruation without any other disease requires no medical treatment;Consistent scanty menstruation without affecting the quality of life requires no medical treatment;	No	100	126
24	Others	Yes	24	6	Normal	1	1	No knowledge	Consistent profuse menstruation without any other disease requires no medical treatment;Consistent profuse menstruation without affecting the quality of life requires no medical treatment;Consistent scanty menstruation without any other disease requires no medical treatment;Consistent scanty menstruation without affecting the quality of life requires no medical treatment;	No	100	107
33	Reproductive tract infection	Yes	24.3	5	Normal	1	1	Limited knowledge	Consistent profuse menstruation without any other disease requires no medical treatment;Consistent scanty menstruation without any other disease requires no medical treatment;	No	100	126
40	Gynecological tumor	Yes	21.3	7	Normal	1	1	Limited knowledge	Profuse menstruation is a kind of disease which requires medical treatment;	Yes	96.1	66
45	Intrauterine echogenic mass	No	21.6	10	Heavy menstrual bleeding	5	3	Limited knowledge	Profuse menstruation is a kind of disease which requires medical treatment;	Yes	100	578
41	Gynecological tumor	Yes	21.3	5	Heavy menstrual bleeding	2	1	Limited knowledge	Consistent profuse menstruation without any other disease requires no medical treatment;Consistent scanty menstruation without any other disease requires no medical treatment;	Unknown	65	326
20	Gynecological tumor	Yes	21.6	5	Heavy menstrual bleeding	0	0	Limited knowledge	Profuse menstruation is a kind of disease which requires medical treatment;	Yes	95.4	189
31	Intrauterine echogenic mass	Yes	25.9	5	Heavy menstrual bleeding	4	2	No knowledge	Profuse menstruation is a kind of disease which requires medical treatment;	Yes	65	300
30	Others	No	24.6	5	Hypomenorrhea	1	1	Limited knowledge	Consistent profuse menstruation without any other disease requires no medical treatment;Consistent scanty menstruation without any other disease requires no medical treatment;	Yes	98	60
52	Abnormal uterine bleeding	No	21.3	5	Hypomenorrhea	1	1	No knowledge	Profuse menstruation is a kind of disease which requires medical treatment;	Yes	87	5
33	Abnormal uterine bleeding	Yes	25.3	5	Hypomenorrhea	0	0	Limited knowledge	Profuse menstruation is a kind of disease which requires medical treatment;Scanty menstruation is a kind of disease which requires medical treatment;	Unknown	96.5	73
34	Others	Yes	21.6	4	Heavy menstrual bleeding	2	1	No knowledge	Consistent profuse menstruation without any other disease requires no medical treatment;	Yes	96.7	250
22	Reproductive tract infection	Yes	21.5	5	Normal	0	0	No knowledge	Consistent profuse menstruation without any other disease requires no medical treatment;	No	96.5	75
42	Intrauterine echogenic mass	Yes	25	6	Heavy menstrual bleeding	1	1	Moderate knowledge	Profuse menstruation is a kind of disease which requires medical treatment;	Yes	96.7	295
15	Abnormal uterine bleeding	No	21.8	2	Hypomenorrhea	0	0	No knowledge	Profuse menstruation is a kind of disease which requires medical treatment;Scanty menstruation is a kind of disease which requires medical treatment;	Unknown	98	20
36	Reproductive tract infection	Yes	21.4	4	Normal	1	1	No knowledge	Profuse menstruation is a kind of disease which requires medical treatment;Scanty menstruation is a kind of disease which requires medical treatment;	No	100	61
39	Gynecological tumor	Yes	25.3	6	Normal	1	1	No knowledge	Scanty menstruation is a kind of disease which requires medical treatment;	Yes	96.7	226
43	Abnormal uterine bleeding	Yes	21.6	7	Normal	1	1	No knowledge	Profuse menstruation is a kind of disease which requires medical treatment;	Yes	98	161
26	Abnormal uterine bleeding	No	21.8	5	Hypomenorrhea	0	0	No knowledge	Scanty menstruation is a kind of disease which requires medical treatment;	Unknown	83	5
30	Reproductive tract infection	Yes	25.6	7	Normal	1	0	No knowledge	Scanty menstruation is a kind of disease which requires medical treatment;	Unknown	88.8	75
41	Pelvic floor dysfunction	No	21.5	12	Normal	2	2	Limited knowledge	Consistent profuse menstruation without any other disease requires no medical treatment;	Yes	100	137
33	Others	Yes	21	4	Normal	1	1	No knowledge	Profuse menstruation is a kind of disease which requires medical treatment;Scanty menstruation is a kind of disease which requires medical treatment;	No	96	42
25	Reproductive tract infection	Yes	24.7	5	Normal	0		No knowledge	Scanty menstruation is a kind of disease which requires medical treatment;	No	96.3	57
34	Reproductive tract infection	Yes	22	7	Hypomenorrhea	2	2	No knowledge	Profuse menstruation is a kind of disease which requires medical treatment;	Yes	100	36
34	Reproductive tract infection	Yes	24.6	6	Normal	1	1	No knowledge	Profuse menstruation is a kind of disease which requires medical treatment;Scanty menstruation is a kind of disease which requires medical treatment;	Yes	100	101
33	Abnormal uterine bleeding	No	22.6	6	Normal	2	0	No knowledge	Profuse menstruation is a kind of disease which requires medical treatment;	Yes	100	92
27	Physical examination	Yes	22.4	5	Normal	0	0	No knowledge	Profuse menstruation is a kind of disease which requires medical treatment;Consistent profuse menstruation without any other disease requires no medical treatment;	Unknown	100	131
44	Physical examination	Yes	25.6	6	Normal	1	1	Limited knowledge	Profuse menstruation is a kind of disease which requires medical treatment;	Yes	98	178
41	Reproductive tract infection	Yes	22.5	5	Normal	1	1	No knowledge	Profuse menstruation is a kind of disease which requires medical treatment;Scanty menstruation is a kind of disease which requires medical treatment;	Unknown	98	56
36	Gynecological tumor	Yes	25.4	6	Normal	1	1	Limited knowledge	Scanty menstruation is a kind of disease which requires medical treatment;	No	100	102
44	Reproductive tract infection	Yes	25.3	5	Normal	2	2	No knowledge	Consistent profuse menstruation without any other disease requires no medical treatment;Profuse menstruation is a kind of disease which requires medical treatment;	Yes	98	56
27	Gynecological tumor	No	22.8	4	Normal	1	0	No knowledge	Profuse menstruation is a kind of disease which requires medical treatment;Scanty menstruation is a kind of disease which requires medical treatment;	No	90	70
36	Physical examination	Yes	23	5	Normal	1	1	No knowledge	Profuse menstruation is a kind of disease which requires medical treatment;	No	100	51
35	Others	Yes	23.2	7	Hypomenorrhea	2	1	No knowledge	Scanty menstruation is a kind of disease which requires medical treatment;	No	100	141
49	Abnormal uterine bleeding	No	25.3	12	Heavy menstrual bleeding	2	2	No knowledge	Profuse menstruation is a kind of disease which requires medical treatment;Scanty menstruation is a kind of disease which requires medical treatment;	Unknown	100	171
23	Physical examination	No	22.6	6	Normal	0	0	No knowledge	Profuse menstruation is a kind of disease which requires medical treatment;	Unknown	98	66
36	Reproductive tract infection	Yes	17	5	Normal	2	1	No knowledge	Consistent profuse menstruation without any other disease requires no medical treatment;Profuse menstruation is a kind of disease which requires medical treatment;	Yes	98	61
50	Abnormal uterine bleeding	No	22.1	7	Normal	1	1	No knowledge	Profuse menstruation is a kind of disease which requires medical treatment;	No	100	37
44	Gynecological tumor	Yes	26.3	6	Heavy menstrual bleeding	3	1	No knowledge	Profuse menstruation is a kind of disease which requires medical treatment;Scanty menstruation is a kind of disease which requires medical treatment;	Unknown	96.7	269
50	Pelvic floor dysfunction	Yes	25.6	3	Normal	5	3	Limited knowledge	Profuse menstruation is a kind of disease which requires medical treatment;	Yes	100	30
23	Physical examination	Yes	19	5	Normal	0	0	No knowledge	Scanty menstruation is a kind of disease which requires medical treatment;	Unknown	100	239
35	Others	Yes	25.3	5	Normal	5	2	No knowledge	Consistent profuse menstruation without any other disease requires no medical treatment;	No	98	61
25	Reproductive tract infection	Yes	25.6	7	Normal	0	0	No knowledge	Consistent profuse menstruation without any other disease requires no medical treatment;	Unknown	96.7	233
30	Reproductive tract infection	Yes	20	7	Hypomenorrhea	3	1	Partial knowledge	Scanty menstruation is a kind of disease which requires medical treatment;	Unknown	95.4	93
40	Others	Yes	24	4	Heavy menstrual bleeding	3	1	No knowledge	Consistent profuse menstruation without any other disease requires no medical treatment;	Yes	100	200
32	Abnormal uterine bleeding	Yes	24.8	5	Normal	0	0	Limited knowledge	Profuse menstruation is a kind of disease which requires medical treatment;	Yes	100	102
31	Gynecological tumor	Yes	19.5	5	Normal	0	0	No knowledge	Scanty menstruation is a kind of disease which requires medical treatment;	No	98	50
30	Endocrine disease	Yes	19.7	5	Normal	0	0	Limited knowledge	Profuse menstruation is a kind of disease which requires medical treatment;Scanty menstruation is a kind of disease which requires medical treatment;	No	88.9	94
29	Physical examination	Yes	23	5	Normal	1	1	No knowledge	Consistent profuse menstruation without any other disease requires no medical treatment;	Unknown	95.4	190
35	Gynecological tumor	Yes	25	6	Normal	1	0	No knowledge	Profuse menstruation is a kind of disease which requires medical treatment;Scanty menstruation is a kind of disease which requires medical treatment;	Yes	100	47
20	Abnormal uterine bleeding	No	24.6	10	Normal	0	0	Partial knowledge	Profuse menstruation is a kind of disease which requires medical treatment;Scanty menstruation is a kind of disease which requires medical treatment;Consistent profuse menstruation without any other disease requires no medical treatment;Consistent scanty menstruation without any other disease requires no medical treatment;	Yes	82.3	211
52	Endocrine disease	No	23.4	7	Heavy menstrual bleeding	3	2	No knowledge	Consistent profuse menstruation without any other disease requires no medical treatment;	Unknown	78.3	373
29	Gynecological tumor	Yes	23.6	6	Normal	0	0	No knowledge	Profuse menstruation is a kind of disease which requires medical treatment;Scanty menstruation is a kind of disease which requires medical treatment;	Yes	100	157
39	Physical examination	Yes	22.5	5	Normal	2	1	Limited knowledge	Consistent profuse menstruation without any other disease requires no medical treatment;	No	98	141
24	Physical examination	Yes	22.5	7	Normal	0		No knowledge	Profuse menstruation is a kind of disease which requires medical treatment;	Unknown	92.4	67
40	Abnormal uterine bleeding	Yes	26	7	Normal	2	1	No knowledge	Consistent profuse menstruation without any other disease requires no medical treatment;Profuse menstruation is a kind of disease which requires medical treatment;	Yes	92.4	78
38	Abnormal uterine bleeding	No	18.6	7	Hypomenorrhea	1	0	No knowledge	Scanty menstruation is a kind of disease which requires medical treatment;	No	96.3	67
25	Physical examination	No	25.3	7	Normal	0	0	Limited knowledge	Profuse menstruation is a kind of disease which requires medical treatment;Scanty menstruation is a kind of disease which requires medical treatment;	Yes	100	54
29	Reproductive tract infection	Yes	22.4	6	Normal	1	0	Limited knowledge	Profuse menstruation is a kind of disease which requires medical treatment;Scanty menstruation is a kind of disease which requires medical treatment;	Yes	100	112
33	Reproductive tract infection	Yes	22.6	6	Normal	1	1	No knowledge	Consistent profuse menstruation without any other disease requires no medical treatment;Consistent scanty menstruation without any other disease requires no medical treatment;	Yes	96	65
29	Abnormal uterine bleeding	No	25.6	7	Hypomenorrhea	0		No knowledge	Scanty menstruation is a kind of disease which requires medical treatment;	Unknown	95	42
41	Reproductive tract infection	Yes	24	6	Normal	0	0	No knowledge	Consistent profuse menstruation without any other disease requires no medical treatment;	Unknown	100	112
31	Endocrine disease	No	22.3	5	Normal	0	0	Limited knowledge	Scanty menstruation is a kind of disease which requires medical treatment;	No	84	90
47	Reproductive tract infection	Yes	25.6	5	Normal	1	1	No knowledge	Profuse menstruation is a kind of disease which requires medical treatment;Scanty menstruation is a kind of disease which requires medical treatment;	Yes	89	76
31	Reproductive tract infection	Yes	22.5	6	Normal	0	0	No knowledge	Scanty menstruation is a kind of disease which requires medical treatment;	No	98	150
29	Reproductive tract infection	Yes	22.5	5	Heavy menstrual bleeding	0	0	Limited knowledge	Consistent profuse menstruation without affecting the quality of life requires no medical treatment;	No	95.4	188
42	Gynecological tumor	Yes	21	5	Normal	1	1	No knowledge	Consistent profuse menstruation without any other disease requires no medical treatment;Consistent profuse menstruation without affecting the quality of life requires no medical treatment;Consistent scanty menstruation without any other disease requires no medical treatment;Consistent scanty menstruation without affecting the quality of life requires no medical treatment;	No	88	83
43	Reproductive tract infection	No	25.6	12	Heavy menstrual bleeding	1	1	No knowledge	Consistent profuse menstruation without any other disease requires no medical treatment;Consistent scanty menstruation without any other disease requires no medical treatment;	Unknown	80.4	277
20	Physical examination	Yes	24.6	6	Heavy menstrual bleeding	0		Limited knowledge	Consistent profuse menstruation without any other disease requires no medical treatment;Consistent scanty menstruation without any other disease requires no medical treatment;	No	80.4	240
36	Reproductive tract infection	Yes	21.2	5	Normal	1	1	Limited knowledge	Profuse menstruation is a kind of disease which requires medical treatment;Scanty menstruation is a kind of disease which requires medical treatment;	No	98	66
24	Reproductive tract infection	Yes	21.3	5	Heavy menstrual bleeding	0	0	No knowledge	Scanty menstruation is a kind of disease which requires medical treatment;	No	100	165
36	Reproductive tract infection	Yes	23	5	Normal	3	1	No knowledge	Profuse menstruation is a kind of disease which requires medical treatment;Scanty menstruation is a kind of disease which requires medical treatment;	No	100	106
43	Gynecological tumor	Yes	25.7	5	Normal	0	0	Limited knowledge	Scanty menstruation is a kind of disease which requires medical treatment;	Yes	100	197
24	Others	Yes	22	9	Normal	0	0	Limited knowledge	Scanty menstruation is a kind of disease which requires medical treatment;Consistent profuse menstruation without any other disease requires no medical treatment;Consistent profuse menstruation without affecting the quality of life requires no medical treatment;	Yes	100	126
35	Physical examination	Yes	21.5	5	Heavy menstrual bleeding	1	1	Limited knowledge	Consistent profuse menstruation without affecting the quality of life requires no medical treatment;	Yes	100	127
32	Abnormal uterine bleeding	No	18.9	9	Normal	1	1	No knowledge	Profuse menstruation is a kind of disease which requires medical treatment;Scanty menstruation is a kind of disease which requires medical treatment;	Yes	95.4	203
37	Intrauterine echogenic mass	Yes	21.6	6	Normal	2	1	Limited knowledge	Consistent profuse menstruation without any other disease requires no medical treatment;Consistent scanty menstruation without any other disease requires no medical treatment;	No	100	149
46	Reproductive tract infection	Yes	26	5	Normal	2	1	No knowledge	Scanty menstruation is a kind of disease which requires medical treatment;	Unknown	88.1	92
37	Reproductive tract infection	Yes	23	3	Hypomenorrhea	1	1	No knowledge	Consistent profuse menstruation without any other disease requires no medical treatment;Consistent scanty menstruation without any other disease requires no medical treatment;	Unknown	96.3	62
47	Gynecological tumor	Yes	23.2	5	Normal	3	2	No knowledge	Consistent profuse menstruation without any other disease requires no medical treatment;Profuse menstruation is a kind of disease which requires medical treatment;	Unknown	97	96
39	Abnormal uterine bleeding	Yes	23.6	6	Normal	1	1	No knowledge	Profuse menstruation is a kind of disease which requires medical treatment;Scanty menstruation is a kind of disease which requires medical treatment;	No	88.6	76
30	Physical examination	Yes	23.5	15	Normal	2	1	Limited knowledge	Scanty menstruation is a kind of disease which requires medical treatment;	Yes	100	120
36	Gynecological tumor	Yes	25.6	5	Normal	2	1	No knowledge	Consistent profuse menstruation without any other disease requires no medical treatment;Consistent scanty menstruation without any other disease requires no medical treatment;	No	98	97
34	Reproductive tract infection	Yes	22.3	6	Heavy menstrual bleeding	2	1	Limited knowledge	Consistent profuse menstruation without any other disease requires no medical treatment;	No	95.4	240
28	Physical examination	Yes	26.3	5	Normal	0		No knowledge	Profuse menstruation is a kind of disease which requires medical treatment;Scanty menstruation is a kind of disease which requires medical treatment;	Yes	98.9	62
42	Others	Yes	22.5	3	Hypomenorrhea	2	1	No knowledge	Scanty menstruation is a kind of disease which requires medical treatment;	No	100	26
47	Reproductive tract infection	Yes	25	5	Heavy menstrual bleeding	1	1	No knowledge	Consistent profuse menstruation without any other disease requires no medical treatment;Consistent scanty menstruation without any other disease requires no medical treatment;	Unknown	100	160
30	Reproductive tract infection	Yes	21	3	Hypomenorrhea	0	0	No knowledge	Scanty menstruation is a kind of disease which requires medical treatment;	Unknown	100	21
34	Physical examination	Yes	20	4	Normal	0	0	No knowledge	Profuse menstruation is a kind of disease which requires medical treatment;Scanty menstruation is a kind of disease which requires medical treatment;	Yes	90.2	71
16	Physical examination	Yes	25.6	6	Normal	0	0	No knowledge	Consistent profuse menstruation without any other disease requires no medical treatment;Consistent scanty menstruation without any other disease requires no medical treatment;	Unknown	82.3	316
46	Physical examination	Yes	19.5	5	Normal	1	1	No knowledge	Consistent profuse menstruation without any other disease requires no medical treatment;	Unknown	100	128
32	Reproductive tract infection	Yes	26.1	5	Hypomenorrhea	0	0	No knowledge	Consistent profuse menstruation without any other disease requires no medical treatment;Consistent profuse menstruation without affecting the quality of life requires no medical treatment;	No	100	45
25	Reproductive tract infection	Yes	20.3	6	Normal	0	0	Limited knowledge	Profuse menstruation is a kind of disease which requires medical treatment;Scanty menstruation is a kind of disease which requires medical treatment;	No	100	120
28	Reproductive tract infection	Yes	22	5	Normal	0	0	No knowledge	Consistent profuse menstruation without any other disease requires no medical treatment;	No	96	69
23	Reproductive tract infection	Yes	24.3	5	Normal	0	0	Limited knowledge	Consistent profuse menstruation without any other disease requires no medical treatment;	Yes	95.4	230
36		Yes	20.5	5	Normal	1	0	No knowledge	Consistent profuse menstruation without any other disease requires no medical treatment;Consistent scanty menstruation without any other disease requires no medical treatment;	Unknown	100	135
38	Gynecological tumor	Yes	20.7	6	Normal	3	1	No knowledge	Scanty menstruation is a kind of disease which requires medical treatment;	No	100	121
25	Reproductive tract infection	Yes	20.9	4	Normal	1	0	No knowledge	Scanty menstruation is a kind of disease which requires medical treatment;	No	100	72
24	Reproductive tract infection	Yes	26.5	4	Normal	0	0	Limited knowledge	Consistent profuse menstruation without any other disease requires no medical treatment;Consistent profuse menstruation without affecting the quality of life requires no medical treatment;Consistent scanty menstruation without any other disease requires no medical treatment;Consistent scanty menstruation without affecting the quality of life requires no medical treatment;	Yes	93	72
32	Reproductive tract infection	Yes	24.7	5	Normal	1	1	No knowledge	Consistent profuse menstruation without any other disease requires no medical treatment;	Yes	94	96
28	Intrauterine echogenic mass	No	20.4	14	Normal	0	0	No knowledge	Consistent profuse menstruation without affecting the quality of life requires no medical treatment;Consistent scanty menstruation without affecting the quality of life requires no medical treatment;	Yes	84.3	222
50	Others	No	24	16	Normal	2	2	No knowledge	Consistent profuse menstruation without any other disease requires no medical treatment;Consistent scanty menstruation without any other disease requires no medical treatment;	Unknown	100	146
28	Reproductive tract infection	Yes	23	5	Normal	0	0	Limited knowledge	Consistent profuse menstruation without affecting the quality of life requires no medical treatment;	No	100	155
27	Reproductive tract infection	Yes	21	5	Normal	0	0	Limited knowledge	Profuse menstruation is a kind of disease which requires medical treatment;Scanty menstruation is a kind of disease which requires medical treatment;	Yes	96	52
26	Reproductive tract infection	Yes	25.6	5	Normal	0	0	No knowledge	Consistent profuse menstruation without any other disease requires no medical treatment;	No	95	91
22	Reproductive tract infection	Yes	19.8	5	Normal	0	0	Limited knowledge	Consistent profuse menstruation without any other disease requires no medical treatment;	Unknown	96	81
22	Endocrine disease	Yes	23	7	Normal	0	0	Limited knowledge	Consistent profuse menstruation without any other disease requires no medical treatment;	No	100	111
21	Reproductive tract infection	Yes	24	6	Normal	0	0	No knowledge	Profuse menstruation is a kind of disease which requires medical treatment;	No	95.4	216
38	Intrauterine echogenic mass	Yes	23.6	3	Hypomenorrhea	1	1	No knowledge	Consistent profuse menstruation without any other disease requires no medical treatment;Consistent scanty menstruation without any other disease requires no medical treatment;	No	93.6	34
25	Reproductive tract infection	Yes	22	4	Hypomenorrhea	0	0	No knowledge	Scanty menstruation is a kind of disease which requires medical treatment;	Yes	94.2	66
31	Reproductive tract infection	Yes	25.4	5	Hypomenorrhea	0	0	No knowledge	Consistent profuse menstruation without affecting the quality of life requires no medical treatment;	No	96.5	92
36	Abnormal uterine bleeding	No	21	14	Normal	1	0	Limited knowledge	Profuse menstruation is a kind of disease which requires medical treatment;Scanty menstruation is a kind of disease which requires medical treatment;	Yes	100	105
45	Reproductive tract infection	Yes	18.6	4	Normal	1	1	No knowledge	Consistent profuse menstruation without any other disease requires no medical treatment;Consistent profuse menstruation without affecting the quality of life requires no medical treatment;Consistent scanty menstruation without any other disease requires no medical treatment;Consistent scanty menstruation without affecting the quality of life requires no medical treatment;	No	100	53
34	Reproductive tract infection	Yes	23	8	Normal	0	0	Limited knowledge	Scanty menstruation is a kind of disease which requires medical treatment;	Yes	100	121
41		Yes	19.6	5	Normal	1	1	Limited knowledge	Consistent profuse menstruation without any other disease requires no medical treatment;Consistent scanty menstruation without any other disease requires no medical treatment;	No	100	145
25	Reproductive tract infection	Yes	21	5	Normal	0	0	No knowledge	Consistent profuse menstruation without any other disease requires no medical treatment;	No	95.4	235
45	Physical examination	Yes	22	3	Hypomenorrhea	1	1	No knowledge	Scanty menstruation is a kind of disease which requires medical treatment;	No	100	25
35	Reproductive tract infection	Yes	25.6	5	Normal	1	1	No knowledge	Scanty menstruation is a kind of disease which requires medical treatment;	Unknown	100	106
30	Abnormal uterine bleeding	Yes	26.8	5	Heavy menstrual bleeding	1	1	No knowledge	Profuse menstruation is a kind of disease which requires medical treatment;Scanty menstruation is a kind of disease which requires medical treatment;	Yes	64	341
34	Reproductive tract infection	Yes	20.3	5	Normal	1	1	No knowledge	Consistent profuse menstruation without any other disease requires no medical treatment;Profuse menstruation is a kind of disease which requires medical treatment;	Unknown	100	116
49	Abnormal uterine bleeding	No	20.6	3	Hypomenorrhea	1	1	No knowledge	Consistent profuse menstruation without any other disease requires no medical treatment;Consistent scanty menstruation without any other disease requires no medical treatment;	Unknown	98	21
46	Reproductive tract infection	Yes	24.6	6	Normal	2	2	Limited knowledge	Profuse menstruation is a kind of disease which requires medical treatment;Scanty menstruation is a kind of disease which requires medical treatment;	Yes	95	98
32	Gynecological tumor	Yes	21.2	7	Normal	0	0	Limited knowledge	Consistent profuse menstruation without affecting the quality of life requires no medical treatment;	Unknown	100	103
27	Reproductive tract infection	Yes	24	5	Normal	0	0	No knowledge	Scanty menstruation is a kind of disease which requires medical treatment;	No	100	58
27	Reproductive tract infection	No	21.3	5	Hypomenorrhea	3	1	No knowledge	Scanty menstruation is a kind of disease which requires medical treatment;	Yes	100	95
30		Yes	21.6	5	Normal	1	0	No knowledge	Profuse menstruation is a kind of disease which requires medical treatment;Scanty menstruation is a kind of disease which requires medical treatment;	Unknown	100	46
45	Abnormal uterine bleeding	No	21.5	10	Heavy menstrual bleeding	2	1	No knowledge	Scanty menstruation is a kind of disease which requires medical treatment;Consistent profuse menstruation without any other disease requires no medical treatment;	Unknown	78.3	390
45	Gynecological tumor	No	25.7	10	Heavy menstrual bleeding	3	2	No knowledge	Consistent profuse menstruation without any other disease requires no medical treatment;Consistent profuse menstruation without affecting the quality of life requires no medical treatment;	Unknown	64	677
31	Reproductive tract infection	Yes	24.3	5	Normal	1	1	Moderate knowledge	Profuse menstruation is a kind of disease which requires medical treatment;	Yes	100	223
35	Abnormal uterine bleeding	Yes	21	8	Normal	2	1	No knowledge	Profuse menstruation is a kind of disease which requires medical treatment;Scanty menstruation is a kind of disease which requires medical treatment;	Yes	98	153
36	Pelvic floor dysfunction	Yes	23	5	Normal	2	2	No knowledge	Scanty menstruation is a kind of disease which requires medical treatment;	No	100	63
29	Reproductive tract infection	Yes	25.6	3	Normal	0	0	No knowledge	Consistent profuse menstruation without any other disease requires no medical treatment;Consistent profuse menstruation without affecting the quality of life requires no medical treatment;Consistent scanty menstruation without any other disease requires no medical treatment;Consistent scanty menstruation without affecting the quality of life requires no medical treatment;	No	94	62
42	Gynecological tumor	Yes	22	7	Normal	2	2	No knowledge	Consistent profuse menstruation without any other disease requires no medical treatment;	No	100	146
48	Gynecological tumor	No	24.6	7	Heavy menstrual bleeding	1	1	Limited knowledge	Consistent profuse menstruation without any other disease requires no medical treatment;	Yes	58.4	373
25	Reproductive tract infection	Yes	22.6	5	Normal	0	0	Limited knowledge	Scanty menstruation is a kind of disease which requires medical treatment;	No	98	73
45		Yes	22.7	3	Hypomenorrhea	3	1	Limited knowledge	Scanty menstruation is a kind of disease which requires medical treatment;	Yes	100	45
44	Reproductive tract infection	Yes	22.5	5	Normal	1	1	No knowledge	Profuse menstruation is a kind of disease which requires medical treatment;Scanty menstruation is a kind of disease which requires medical treatment;	Yes	88.4	80
31	Reproductive tract infection	Yes	25.3	5	Normal	1	1	No knowledge	Consistent profuse menstruation without any other disease requires no medical treatment;Consistent scanty menstruation without any other disease requires no medical treatment;	Yes	93	53
42	Gynecological tumor	Yes	24	5	Hypomenorrhea	2	1	Limited knowledge	Profuse menstruation is a kind of disease which requires medical treatment;Scanty menstruation is a kind of disease which requires medical treatment;	Yes	94	51
27	Reproductive tract infection	Yes	25.4	3	Hypomenorrhea	1	1	No knowledge	Scanty menstruation is a kind of disease which requires medical treatment;	No	100	15
32		No	24.8	4	Normal	1	0	No knowledge	Consistent profuse menstruation without affecting the quality of life requires no medical treatment;	Yes	90	85
37	Cervical intraepithelial neoplasia	Yes	23.6	5	Normal	1	1	No knowledge	Profuse menstruation is a kind of disease which requires medical treatment;Scanty menstruation is a kind of disease which requires medical treatment;	Unknown	90.2	66
25	Abnormal uterine bleeding	Yes	23.8	7	Normal	0	0	Limited knowledge	Profuse menstruation is a kind of disease which requires medical treatment;	Yes	100	48
37	Gynecological tumor	Yes	25.6	5	Hypomenorrhea	2	1	No knowledge	Profuse menstruation is a kind of disease which requires medical treatment;	Unknown	95.3	54
37	Abnormal uterine bleeding	Yes	25	5	Normal	1	1	Partial knowledge	Profuse menstruation is a kind of disease which requires medical treatment;Scanty menstruation is a kind of disease which requires medical treatment;	No	100	267
32	Abnormal uterine bleeding	No	23.5	9	Normal	0	0	Limited knowledge	Profuse menstruation is a kind of disease which requires medical treatment;	Yes	100	126
35	Gynecological tumor	Yes	18.8	7	Heavy menstrual bleeding	3	1	Limited knowledge	Profuse menstruation is a kind of disease which requires medical treatment;	Yes	23	915
45	Abnormal uterine bleeding	No	22	9	Normal	3	2	No knowledge	Profuse menstruation is a kind of disease which requires medical treatment;Consistent profuse menstruation without any other disease requires no medical treatment;	No	100	106
46	Physical examination	Yes	26	5	Normal	1	1	No knowledge	Profuse menstruation is a kind of disease which requires medical treatment;Scanty menstruation is a kind of disease which requires medical treatment;	No	98	241
22	Reproductive tract infection	Yes	22.3	7	Heavy menstrual bleeding	0	0	Limited knowledge	Profuse menstruation is a kind of disease which requires medical treatment;Scanty menstruation is a kind of disease which requires medical treatment;	No	79.3	203
27	Reproductive tract infection	Yes	22.6	4	Normal	0	0	No knowledge	Scanty menstruation is a kind of disease which requires medical treatment;	No	98	51
36	Abnormal uterine bleeding	Yes	25.6	7	Hypomenorrhea	1	1	No knowledge	Scanty menstruation is a kind of disease which requires medical treatment;	Yes	86.5	7
26		Yes	22.5	4	Normal	0	0	Limited knowledge	Profuse menstruation is a kind of disease which requires medical treatment;Scanty menstruation is a kind of disease which requires medical treatment;	Yes	100	61
34	Reproductive tract infection	Yes	25.9	7	Normal	0	0	Limited knowledge	Consistent profuse menstruation without any other disease requires no medical treatment;Consistent profuse menstruation without affecting the quality of life requires no medical treatment;	Unknown	79.3	242
20	Others	Yes	22.1	5	Normal	1	0	No knowledge	Consistent profuse menstruation without any other disease requires no medical treatment;Consistent scanty menstruation without any other disease requires no medical treatment;	Unknown	95	73
30	Abnormal uterine bleeding	No	25.3	9	Normal	0	0	No knowledge	Consistent profuse menstruation without any other disease requires no medical treatment;Consistent scanty menstruation without any other disease requires no medical treatment;	Yes	95.4	195
27	Physical examination	Yes	26	7	Normal	0	0	No knowledge	Scanty menstruation is a kind of disease which requires medical treatment;Consistent profuse menstruation without any other disease requires no medical treatment;	No	100	227
44	Reproductive tract infection	No	22.3	4	Hypomenorrhea	2	0	No knowledge	Scanty menstruation is a kind of disease which requires medical treatment;	Yes	100	30
40	Reproductive tract infection	Yes	22	5	Normal	1	1	No knowledge	Profuse menstruation is a kind of disease which requires medical treatment;Consistent profuse menstruation without any other disease requires no medical treatment;	Yes	100	53
26	Physical examination	Yes	25.6	7	Normal	0	0	No knowledge	Consistent profuse menstruation without any other disease requires no medical treatment;Consistent profuse menstruation without affecting the quality of life requires no medical treatment;Consistent scanty menstruation without any other disease requires no medical treatment;Consistent scanty menstruation without affecting the quality of life requires no medical treatment;	Unknown	100	185
20	Reproductive tract infection	Yes	22	6	Hypomenorrhea	1	0	Limited knowledge	Consistent profuse menstruation without affecting the quality of life requires no medical treatment;Profuse menstruation is a kind of disease which requires medical treatment;	No	98	88
19	Reproductive tract infection	Yes	24.3	6	Normal	0	0	No knowledge	Profuse menstruation is a kind of disease which requires medical treatment;	Yes	96	54
51	Physical examination	No	28.2	3	Normal	1	1	No knowledge	Scanty menstruation is a kind of disease which requires medical treatment;	No	98	20
31	Gynecological tumor	Yes	23	5	Normal	3	1	No knowledge	Consistent profuse menstruation without any other disease requires no medical treatment;	No	100	101
44	Reproductive tract infection	Yes	24.3	6	Heavy menstrual bleeding	2	2	Limited knowledge	Profuse menstruation is a kind of disease which requires medical treatment;	Yes	73.7	270
27	Cervical intraepithelial neoplasia	Yes	29	4	Normal	1	0	No knowledge	Profuse menstruation is a kind of disease which requires medical treatment;Scanty menstruation is a kind of disease which requires medical treatment;	Unknown	99.8	55
43	Reproductive tract infection	Yes	24.6	4	Normal	1	1	No knowledge	Consistent profuse menstruation without any other disease requires no medical treatment;Consistent scanty menstruation without any other disease requires no medical treatment;	Yes	99.8	53
28	Gynecological tumor	Yes	24.3	7	Normal	0	0	No knowledge	Profuse menstruation is a kind of disease which requires medical treatment;Scanty menstruation is a kind of disease which requires medical treatment;	Unknown	95.4	217
52	Reproductive tract infection	Yes	25.6	6	Heavy menstrual bleeding	5	1	Limited knowledge	Consistent profuse menstruation without any other disease requires no medical treatment;Consistent profuse menstruation without affecting the quality of life requires no medical treatment;	Yes	69	555
45	Gynecological tumor	No	21	9	Heavy menstrual bleeding	3	3	No knowledge	Consistent profuse menstruation without any other disease requires no medical treatment;	Unknown	100	255
41	Pelvic floor dysfunction	Yes	21.3	7	Heavy menstrual bleeding	3	1	Limited knowledge	Consistent profuse menstruation without any other disease requires no medical treatment;Consistent profuse menstruation without affecting the quality of life requires no medical treatment;	Yes	85.4	395
32	Endocrine disease	Yes	26	7	Normal	0	0	No knowledge	Consistent profuse menstruation without any other disease requires no medical treatment;Consistent profuse menstruation without affecting the quality of life requires no medical treatment;	No	95.4	391
42	Others	Yes	22	5	Normal	1	1	No knowledge	Profuse menstruation is a kind of disease which requires medical treatment;Scanty menstruation is a kind of disease which requires medical treatment;	Yes	96.5	86
23	Reproductive tract infection	Yes	23	6	Heavy menstrual bleeding	0	0	No knowledge	Consistent profuse menstruation without any other disease requires no medical treatment;	Unknown	95.4	271
26	Reproductive tract infection	Yes	25.6	3	Hypomenorrhea	0	0	No knowledge	Scanty menstruation is a kind of disease which requires medical treatment;	No	96	58
37	Reproductive tract infection	Yes	23.7	6	Normal	2	0	Limited knowledge	Consistent profuse menstruation without any other disease requires no medical treatment;Consistent scanty menstruation without any other disease requires no medical treatment;	No	100	178
28	Reproductive tract infection	Yes	22.3	5	Normal	0	0	No knowledge	Scanty menstruation is a kind of disease which requires medical treatment;	No	94	85
33	Pelvic floor dysfunction	Yes	22.6	6	Normal	1	1	Limited knowledge	Consistent profuse menstruation without any other disease requires no medical treatment;	No	100	117
34	Cervical intraepithelial neoplasia	Yes	25.7	5	Normal	1	1	No knowledge	Profuse menstruation is a kind of disease which requires medical treatment;Scanty menstruation is a kind of disease which requires medical treatment;	No	100	142
30	Abnormal uterine bleeding	No	19.5	9	Heavy menstrual bleeding	0	0	No knowledge	Scanty menstruation is a kind of disease which requires medical treatment;Consistent profuse menstruation without any other disease requires no medical treatment;	Unknown	100	166
46	Gynecological tumor	Yes	19.6	5	Normal	1	1	No knowledge	Profuse menstruation is a kind of disease which requires medical treatment;Scanty menstruation is a kind of disease which requires medical treatment;	Yes	95.2	71
45	Gynecological tumor	Yes	24	5	Normal	2	2	No knowledge	Consistent profuse menstruation without any other disease requires no medical treatment;Consistent scanty menstruation without any other disease requires no medical treatment;	No	100	163
28	Physical examination	Yes	21.6	5	Normal	0	0	No knowledge	Profuse menstruation is a kind of disease which requires medical treatment;Scanty menstruation is a kind of disease which requires medical treatment;	No	92.5	73
36		No	23	5	Normal	1	1	Limited knowledge	Scanty menstruation is a kind of disease which requires medical treatment;	Yes	100	57
32	Abnormal uterine bleeding	No	25.3	15	Heavy menstrual bleeding	1	1	No knowledge	Scanty menstruation is a kind of disease which requires medical treatment;	No	98	171
27	Reproductive tract infection	Yes	20	7	Normal	2	2	No knowledge	Profuse menstruation is a kind of disease which requires medical treatment;Scanty menstruation is a kind of disease which requires medical treatment;	No	92.1	92
33	Physical examination	No	20.3	15	Hypomenorrhea	0		Limited knowledge	Profuse menstruation is a kind of disease which requires medical treatment;Scanty menstruation is a kind of disease which requires medical treatment;	No	100	143
46	Abnormal uterine bleeding	Yes	24.6	7	Normal	3	1	Limited knowledge	Scanty menstruation is a kind of disease which requires medical treatment;	Yes	100	43
33	Gynecological tumor	Yes	20.1	7	Heavy menstrual bleeding	1	1	No knowledge	Consistent profuse menstruation without any other disease requires no medical treatment;	Yes	100	226
27	Reproductive tract infection	Yes	20.3	6	Normal	1	0	No knowledge	Profuse menstruation is a kind of disease which requires medical treatment;Scanty menstruation is a kind of disease which requires medical treatment;	No	98	71
38	Reproductive tract infection	No	18.2	11	Heavy menstrual bleeding	1	1	No knowledge	Consistent profuse menstruation without affecting the quality of life requires no medical treatment;	Yes	78.3	396
40	Abnormal uterine bleeding	Yes	20.6	7	Heavy menstrual bleeding	1	1	Limited knowledge	Profuse menstruation is a kind of disease which requires medical treatment;	Yes	46.4	212
47	Gynecological tumor	No	25.6	7	Hypomenorrhea	2	2	No knowledge	Consistent profuse menstruation without any other disease requires no medical treatment;Consistent scanty menstruation without any other disease requires no medical treatment;	No	98.5	67
24	Pelvic floor dysfunction	Yes	20.3	5	Normal	2	1	No knowledge	Profuse menstruation is a kind of disease which requires medical treatment;Scanty menstruation is a kind of disease which requires medical treatment;	Yes	88.7	89
35	Physical examination	Yes	24	7	Heavy menstrual bleeding	3	1	No knowledge	Profuse menstruation is a kind of disease which requires medical treatment;Scanty menstruation is a kind of disease which requires medical treatment;Consistent profuse menstruation without any other disease requires no medical treatment;Consistent profuse menstruation without affecting the quality of life requires no medical treatment;	Yes	64.7	285
48	Reproductive tract infection	Yes	22	5	Normal	1	1	No knowledge	Consistent profuse menstruation without any other disease requires no medical treatment;	No	98	163
42	Reproductive tract infection	Yes	22.3	5	Heavy menstrual bleeding	2	1	Limited knowledge	Consistent profuse menstruation without any other disease requires no medical treatment;Consistent profuse menstruation without affecting the quality of life requires no medical treatment;	Yes	28.6	386
42	Gynecological tumor	No	22.6	5	Normal	2	0	Limited knowledge	Profuse menstruation is a kind of disease which requires medical treatment;Scanty menstruation is a kind of disease which requires medical treatment;	Unknown	100	100
32		Yes	26	5	Normal	3	1	Limited knowledge	Consistent profuse menstruation without any other disease requires no medical treatment;Consistent profuse menstruation without affecting the quality of life requires no medical treatment;Consistent scanty menstruation without any other disease requires no medical treatment;Consistent scanty menstruation without affecting the quality of life requires no medical treatment;	Unknown	92.5	88
37	Reproductive tract infection	No	22.1	10	Normal	2	1	No knowledge	Scanty menstruation is a kind of disease which requires medical treatment;	Unknown	100	102
24	Reproductive tract infection	No	25.2	17	Normal	0	0	No knowledge	Consistent profuse menstruation without any other disease requires no medical treatment;Consistent profuse menstruation without affecting the quality of life requires no medical treatment;Consistent scanty menstruation without any other disease requires no medical treatment;Consistent scanty menstruation without affecting the quality of life requires no medical treatment;	No	85.4	237
37	Abnormal uterine bleeding	Yes	19.5	10	Normal	1	1	Moderate knowledge	Profuse menstruation is a kind of disease which requires medical treatment;Scanty menstruation is a kind of disease which requires medical treatment;	Yes	100	102
33		Yes	19.8	7	Normal	0	0	No knowledge	Profuse menstruation is a kind of disease which requires medical treatment;	Yes	100	150
22	Reproductive tract infection	No	19.6	4	Hypomenorrhea	0		No knowledge	Profuse menstruation is a kind of disease which requires medical treatment;Scanty menstruation is a kind of disease which requires medical treatment;	Yes	100	32
34	Abnormal uterine bleeding	No	23	5	Hypomenorrhea	2	1	Limited knowledge	Scanty menstruation is a kind of disease which requires medical treatment;	No	100	97
43	Reproductive tract infection	Yes	23.6	7	Normal	1	1	No knowledge	Consistent profuse menstruation without any other disease requires no medical treatment;Consistent scanty menstruation without any other disease requires no medical treatment;	No	100	161
25	Physical examination	Yes	22.5	6	Normal	0	0	Limited knowledge	Consistent profuse menstruation without any other disease requires no medical treatment;Consistent scanty menstruation without any other disease requires no medical treatment;	Yes	98	68
48	Pelvic floor dysfunction	Yes	24.6	5	Normal	0	0	No knowledge	Consistent profuse menstruation without any other disease requires no medical treatment;Consistent scanty menstruation without any other disease requires no medical treatment;	Yes	85.8	241
34	Pelvic floor dysfunction	Yes	22.4	6	Normal	1	1	Limited knowledge	Profuse menstruation is a kind of disease which requires medical treatment;Scanty menstruation is a kind of disease which requires medical treatment;	Yes	92.4	61
41	Reproductive tract infection	No	23.6	5	Normal	3	2	No knowledge	Profuse menstruation is a kind of disease which requires medical treatment;Scanty menstruation is a kind of disease which requires medical treatment;	Yes	100	169
38	Others	Yes	25.7	4	Normal	1	1	No knowledge	Consistent profuse menstruation without any other disease requires no medical treatment;Consistent scanty menstruation without any other disease requires no medical treatment;	Unknown	100	126
28	Others	Yes	24	4	Hypomenorrhea	0	0	Limited knowledge	Profuse menstruation is a kind of disease which requires medical treatment;Scanty menstruation is a kind of disease which requires medical treatment;	Yes	93.5	63
27	Reproductive tract infection	Yes	21	4	Normal	0	0	No knowledge	Profuse menstruation is a kind of disease which requires medical treatment;Scanty menstruation is a kind of disease which requires medical treatment;	No	95.6	55
48	Gynecological tumor	Yes	20	4	Normal	4	2	No knowledge	Profuse menstruation is a kind of disease which requires medical treatment;	Yes	100	31
28	Reproductive tract infection	Yes	24.6	5	Normal	1	1	Limited knowledge	Scanty menstruation is a kind of disease which requires medical treatment;Consistent profuse menstruation without any other disease requires no medical treatment;	No	95	86
38	Abnormal uterine bleeding	Yes	23.2	7	Heavy menstrual bleeding	1	1	Limited knowledge	Profuse menstruation is a kind of disease which requires medical treatment;Scanty menstruation is a kind of disease which requires medical treatment;	Unknown	64	275
41	Gynecological tumor	Yes	23.6	5	Normal	2	2	No knowledge	Scanty menstruation is a kind of disease which requires medical treatment;	Yes	100	136
45	Reproductive tract infection	No	22.5	5	Normal	2	1	Limited knowledge	Consistent profuse menstruation without any other disease requires no medical treatment;Consistent scanty menstruation without any other disease requires no medical treatment;	No	100	191
49	Gynecological tumor	No	22.3	8	Heavy menstrual bleeding	2	0	Partial knowledge	Profuse menstruation is a kind of disease which requires medical treatment;	Yes	56.7	474
36	Reproductive tract infection	Yes	25	5	Normal	1	1	No knowledge	Profuse menstruation is a kind of disease which requires medical treatment;Scanty menstruation is a kind of disease which requires medical treatment;	Yes	94.5	75
49	Abnormal uterine bleeding	No	26.3	8	Heavy menstrual bleeding	2	2	Limited knowledge	Consistent profuse menstruation without any other disease requires no medical treatment;Consistent profuse menstruation without affecting the quality of life requires no medical treatment;	Unknown	78.7	1525
36	Reproductive tract infection	Yes	23.6	5	Normal	1	1	No knowledge	Profuse menstruation is a kind of disease which requires medical treatment;Scanty menstruation is a kind of disease which requires medical treatment;	No	95	72
40	Reproductive tract infection	Yes	23.6	4	Normal	1	1	Partial knowledge	Profuse menstruation is a kind of disease which requires medical treatment;	Yes	100	46
34	Reproductive tract infection	Yes	23.6	5	Normal	3	1	No knowledge	Profuse menstruation is a kind of disease which requires medical treatment;Scanty menstruation is a kind of disease which requires medical treatment;	Yes	98.5	87
45	Abnormal uterine bleeding	No	23.4	10	Heavy menstrual bleeding	2	2	No knowledge	Consistent profuse menstruation without any other disease requires no medical treatment;Consistent profuse menstruation without affecting the quality of life requires no medical treatment;	No	58.6	585
46	Abnormal uterine bleeding	Yes	23.6	7	Normal	2	2	Limited knowledge	Profuse menstruation is a kind of disease which requires medical treatment;Scanty menstruation is a kind of disease which requires medical treatment;	Unknown	95.4	467
52	Pelvic floor dysfunction	Yes	24.8	6	Heavy menstrual bleeding	2	2	Limited knowledge	Consistent profuse menstruation without any other disease requires no medical treatment;	Unknown	74.1	309
32	Reproductive tract infection	No	23.8	5	Hypomenorrhea	0	0	Limited knowledge	Profuse menstruation is a kind of disease which requires medical treatment;Scanty menstruation is a kind of disease which requires medical treatment;	No	95	67
53	Reproductive tract infection	Yes	23.8	7	Hypomenorrhea	2	1	Limited knowledge	Consistent profuse menstruation without any other disease requires no medical treatment;Consistent scanty menstruation without any other disease requires no medical treatment;	No	100	112
29	Reproductive tract infection	No	23.7	10	Normal	0	0	Limited knowledge	Consistent profuse menstruation without any other disease requires no medical treatment;Consistent scanty menstruation without any other disease requires no medical treatment;	No	78.7	200
45	Physical examination	Yes	25.6	4	Normal	4	1	No knowledge	Consistent profuse menstruation without any other disease requires no medical treatment;Consistent profuse menstruation without affecting the quality of life requires no medical treatment;Consistent scanty menstruation without any other disease requires no medical treatment;Consistent scanty menstruation without affecting the quality of life requires no medical treatment;	Unknown	100	47
45	Reproductive tract infection	Yes	23.6	4	Normal	2	2	No knowledge	Consistent scanty menstruation without any other disease requires no medical treatment;Consistent scanty menstruation without affecting the quality of life requires no medical treatment;	No	94	84
18	Abnormal uterine bleeding	No	23.9	15	Heavy menstrual bleeding	0	0	No knowledge	Profuse menstruation is a kind of disease which requires medical treatment;	Unknown	58.6	350
36	Others	Yes	22	7	Normal	3	1	Limited knowledge	Scanty menstruation is a kind of disease which requires medical treatment;	Yes	100	267
22	Physical examination	Yes	23.5	5	Normal	0	0	No knowledge	Scanty menstruation is a kind of disease which requires medical treatment;	No	100	137
30	Reproductive tract infection	Yes	20	5	Normal	1	1	No knowledge	Profuse menstruation is a kind of disease which requires medical treatment;Scanty menstruation is a kind of disease which requires medical treatment;	Yes	94.2	76
36	Reproductive tract infection	Yes	20.3	8	Hypomenorrhea	2	1	No knowledge	Scanty menstruation is a kind of disease which requires medical treatment;	Yes	100	138
45	Reproductive tract infection	No	24.3	5	Normal	2	1	No knowledge	Profuse menstruation is a kind of disease which requires medical treatment;Scanty menstruation is a kind of disease which requires medical treatment;	Yes	100	55
26	Abnormal uterine bleeding	Yes	20.1	7	Normal	0	0	No knowledge	Profuse menstruation is a kind of disease which requires medical treatment;Scanty menstruation is a kind of disease which requires medical treatment;Consistent profuse menstruation without any other disease requires no medical treatment;Consistent scanty menstruation without any other disease requires no medical treatment;	Yes	58.6	244
30	Reproductive tract infection	Yes	20.6	5	Normal	0	0	No knowledge	Profuse menstruation is a kind of disease which requires medical treatment;Scanty menstruation is a kind of disease which requires medical treatment;	No	96	86
52	Abnormal uterine bleeding	No	18.6	10	Normal	3	1	No knowledge	Consistent profuse menstruation without any other disease requires no medical treatment;	No	92.1	172
48	Abnormal uterine bleeding	No	25.6	8	Normal	1	1	No knowledge	Scanty menstruation is a kind of disease which requires medical treatment;	Unknown	100	70
31	Abnormal uterine bleeding	No	20.3	10	Normal	0	0	No knowledge	Scanty menstruation is a kind of disease which requires medical treatment;	Unknown	95.4	231
36	Reproductive tract infection	Yes	20.6	7	Normal	3	1	No knowledge	Scanty menstruation is a kind of disease which requires medical treatment;	No	95.4	222
29	Reproductive tract infection	Yes	21	3	Hypomenorrhea	0	0	No knowledge	Consistent profuse menstruation without affecting the quality of life requires no medical treatment;Consistent scanty menstruation without affecting the quality of life requires no medical treatment;	No	100	70
43	Reproductive tract infection	Yes	22	5	Normal	2	2	No knowledge	Consistent profuse menstruation without any other disease requires no medical treatment;Consistent scanty menstruation without any other disease requires no medical treatment;	No	95.1	189
35	Reproductive tract infection	Yes	25.8	4	Normal	1	0	Limited knowledge	Profuse menstruation is a kind of disease which requires medical treatment;Scanty menstruation is a kind of disease which requires medical treatment;	Yes	98	56
43	Gynecological tumor	Yes	20.3	5	Normal	2	1	No knowledge	Scanty menstruation is a kind of disease which requires medical treatment;	No	94.5	96
47	Reproductive tract infection	Yes	20.6	5	Normal	2	2	No knowledge	Consistent profuse menstruation without any other disease requires no medical treatment;	Unknown	95.4	180
50	Gynecological tumor	Yes	21.4	5	Heavy menstrual bleeding	2	1	No knowledge	Consistent profuse menstruation without any other disease requires no medical treatment;	Yes	56.7	370
44	Gynecological tumor	Yes	21.6	7	Heavy menstrual bleeding	2	1	Limited knowledge	Profuse menstruation is a kind of disease which requires medical treatment;	Yes	31.8	231
29	Pelvic floor dysfunction	Yes	25.6	6	Hypomenorrhea	2	2	No knowledge	Scanty menstruation is a kind of disease which requires medical treatment;	Unknown	94.5	64
48	Pelvic floor dysfunction	Yes	21.5	5	Normal	2	2	No knowledge	Consistent profuse menstruation without any other disease requires no medical treatment;Consistent profuse menstruation without affecting the quality of life requires no medical treatment;	Unknown	95.4	192
46	Endocrine disease	Yes	23.5	7	Normal	3	1	No knowledge	Profuse menstruation is a kind of disease which requires medical treatment;	No	92.5	69
18	Abnormal uterine bleeding	No	21	20	Heavy menstrual bleeding	0		No knowledge	Profuse menstruation is a kind of disease which requires medical treatment;	Unknown	40	567
32	Abnormal uterine bleeding	Yes	25.6	10	Normal	2	1	No knowledge	Consistent profuse menstruation without affecting the quality of life requires no medical treatment;	No	100	128
25		Yes	21.4	5	Normal	0	0	No knowledge	Scanty menstruation is a kind of disease which requires medical treatment;	Unknown	100	124
45	Gynecological tumor	Yes	21.7	7	Heavy menstrual bleeding	2	2	No knowledge	Consistent profuse menstruation without any other disease requires no medical treatment;Consistent profuse menstruation without affecting the quality of life requires no medical treatment;	Unknown	85.4	371
37	Reproductive tract infection	Yes	25.3	5	Normal	1	1	Limited knowledge	Consistent profuse menstruation without any other disease requires no medical treatment;Consistent profuse menstruation without affecting the quality of life requires no medical treatment;Consistent scanty menstruation without any other disease requires no medical treatment;Consistent scanty menstruation without affecting the quality of life requires no medical treatment;	Unknown	100	117
32	Reproductive tract infection	Yes	21.8	7	Normal	0		Limited knowledge	Profuse menstruation is a kind of disease which requires medical treatment;Scanty menstruation is a kind of disease which requires medical treatment;	Yes	100	92
44	Reproductive tract infection	Yes	22	7	Normal	0		Limited knowledge	Profuse menstruation is a kind of disease which requires medical treatment;Scanty menstruation is a kind of disease which requires medical treatment;	Unknown	54	229
36		Yes	22.6	5	Normal	2	1	No knowledge	Scanty menstruation is a kind of disease which requires medical treatment;	No	100	203
23	Physical examination	Yes	22.4	5	Normal	0		Limited knowledge	Scanty menstruation is a kind of disease which requires medical treatment;	Yes	100	106
46	Reproductive tract infection	Yes	25.9	3	Hypomenorrhea	5	2	No knowledge	Scanty menstruation is a kind of disease which requires medical treatment;	Yes	91	77
32	Abnormal uterine bleeding	Yes	22.8	15	Normal	1	1	No knowledge	Scanty menstruation is a kind of disease which requires medical treatment;	Yes	64	339
21	Reproductive tract infection	Yes	23.5	7	Normal	0	0	Limited knowledge	Profuse menstruation is a kind of disease which requires medical treatment;Scanty menstruation is a kind of disease which requires medical treatment;	Unknown	100	177
46	Endocrine disease	Yes	23.6	3	Normal	3	1	Limited knowledge	Scanty menstruation is a kind of disease which requires medical treatment;	No	100	125
48	Reproductive tract infection	No	26	3	Normal	2	2	No knowledge	Consistent profuse menstruation without any other disease requires no medical treatment;Consistent scanty menstruation without any other disease requires no medical treatment;	Unknown	92.3	80
32	Physical examination	Yes	22	7	Hypomenorrhea	1	1	Limited knowledge	Consistent profuse menstruation without any other disease requires no medical treatment;	Yes	100	75
29	Abnormal uterine bleeding	Yes	25.3	7	Hypomenorrhea	2	0	No knowledge	Scanty menstruation is a kind of disease which requires medical treatment;	Yes	98	135
34	Gynecological tumor	Yes	23	5	Normal	2	1	No knowledge	Consistent profuse menstruation without any other disease requires no medical treatment;Consistent scanty menstruation without any other disease requires no medical treatment;	Yes	98.3	71
29	Reproductive tract infection	Yes	21	7	Normal	4	1	Limited knowledge	Profuse menstruation is a kind of disease which requires medical treatment;Scanty menstruation is a kind of disease which requires medical treatment;	Unknown	100	179
27	Reproductive tract infection	Yes	25.8	7	Normal	0	0	No knowledge	Scanty menstruation is a kind of disease which requires medical treatment;	Yes	100	183
52	Reproductive tract infection	No	22.3	10	Normal	3	1	No knowledge	Consistent profuse menstruation without any other disease requires no medical treatment;	Yes	100	223
30	Reproductive tract infection	Yes	22.6	7	Normal	1	1	No knowledge	Consistent profuse menstruation without any other disease requires no medical treatment;	Yes	85.4	196
33	Pelvic floor dysfunction	Yes	22.7	5	Normal	2	2	No knowledge	Scanty menstruation is a kind of disease which requires medical treatment;Consistent profuse menstruation without any other disease requires no medical treatment;	No	98	197
26	Abnormal uterine bleeding	Yes	22.3	5	Normal	0	0	No knowledge	Profuse menstruation is a kind of disease which requires medical treatment;Scanty menstruation is a kind of disease which requires medical treatment;	Yes	99.4	61
30	Reproductive tract infection	Yes	25.9	3	Normal	1	1	No knowledge	Consistent profuse menstruation without any other disease requires no medical treatment;	Yes	98	132
21	Reproductive tract infection	Yes	22.5	3	Hypomenorrhea	0	0	No knowledge	Scanty menstruation is a kind of disease which requires medical treatment;	No	98.6	42
26	Reproductive tract infection	No	22.5	7	Hypomenorrhea	0	0	No knowledge	Scanty menstruation is a kind of disease which requires medical treatment;	Yes	100	26
36	Reproductive tract infection	Yes	27	5	Normal	1	0	Limited knowledge	Profuse menstruation is a kind of disease which requires medical treatment;	Yes	94.3	53
31	Endocrine disease	No	18.8	7	Normal	1	1	No knowledge	Profuse menstruation is a kind of disease which requires medical treatment;Scanty menstruation is a kind of disease which requires medical treatment;	Yes	96	67
48	Endocrine disease	Yes	22.6	3	Hypomenorrhea	1	1	No knowledge	Consistent profuse menstruation without any other disease requires no medical treatment;Consistent scanty menstruation without any other disease requires no medical treatment;	Yes	98	7
31	Reproductive tract infection	Yes	25.7	6	Normal	1	1	No knowledge	Scanty menstruation is a kind of disease which requires medical treatment;	No	98	66
43	Reproductive tract infection	Yes	22.4	5	Normal	3	1	No knowledge	Consistent profuse menstruation without any other disease requires no medical treatment;Consistent scanty menstruation without any other disease requires no medical treatment;	Yes	100	106
31	Reproductive tract infection	Yes	22.5	5	Normal	1	1	No knowledge	Profuse menstruation is a kind of disease which requires medical treatment;Scanty menstruation is a kind of disease which requires medical treatment;	Yes	98	66
41	Gynecological tumor	Yes	22.6	4	Normal	5	1	No knowledge	Scanty menstruation is a kind of disease which requires medical treatment;	Unknown	100	17
54	Gynecological tumor	No	22.3	15	Heavy menstrual bleeding	5	2	Limited knowledge	Consistent profuse menstruation without any other disease requires no medical treatment;Consistent profuse menstruation without affecting the quality of life requires no medical treatment;	Yes	100	275
36	Reproductive tract infection	Yes	26.5	4	Normal	1	1	No knowledge	Consistent profuse menstruation without any other disease requires no medical treatment;	No	92.1	141
44	Reproductive tract infection	Yes	21	5	Normal	3	2	No knowledge	Consistent profuse menstruation without any other disease requires no medical treatment;Consistent profuse menstruation without affecting the quality of life requires no medical treatment;	No	95.4	194
39	Reproductive tract infection	Yes	19.6	5	Normal	4	1	Limited knowledge	Profuse menstruation is a kind of disease which requires medical treatment;Scanty menstruation is a kind of disease which requires medical treatment;	Yes	100	131
43	Physical examination	Yes	25.3	7	Normal	2	2	No knowledge	Consistent profuse menstruation without affecting the quality of life requires no medical treatment;	Unknown	100	128
35	Reproductive tract infection	Yes	19	6	Hypomenorrhea	2	1	Limited knowledge	Profuse menstruation is a kind of disease which requires medical treatment;Scanty menstruation is a kind of disease which requires medical treatment;	Yes	92.6	94
29	Reproductive tract infection	Yes	24	7	Normal	0		Limited knowledge	Consistent profuse menstruation without any other disease requires no medical treatment;	Yes	100	106
36	Others	Yes	22.3	5	Normal	4	1	Limited knowledge	Consistent profuse menstruation without any other disease requires no medical treatment;Consistent profuse menstruation without affecting the quality of life requires no medical treatment;Consistent scanty menstruation without any other disease requires no medical treatment;Consistent scanty menstruation without affecting the quality of life requires no medical treatment;	Yes	98.6	76
49	Physical examination	Yes	22.3	7	Heavy menstrual bleeding	2	1	No knowledge	Profuse menstruation is a kind of disease which requires medical treatment;	Unknown	95.4	273
38	Reproductive tract infection	Yes	21.7	4	Normal	1	1	No knowledge	Profuse menstruation is a kind of disease which requires medical treatment;	Yes	100	41
44	Pelvic floor dysfunction	Yes	24.7	7	Heavy menstrual bleeding	2	2	Limited knowledge	Consistent profuse menstruation without any other disease requires no medical treatment;Consistent profuse menstruation without affecting the quality of life requires no medical treatment;	Unknown	100	246
20	Others	Yes	21.8	5	Normal	0		No knowledge	Consistent profuse menstruation without any other disease requires no medical treatment;Consistent profuse menstruation without affecting the quality of life requires no medical treatment;	No	64.7	241
46	Pelvic floor dysfunction	Yes	22	4	Normal	3	2	Limited knowledge	Profuse menstruation is a kind of disease which requires medical treatment;Consistent profuse menstruation without any other disease requires no medical treatment;Consistent scanty menstruation without any other disease requires no medical treatment;	No	100	134
44	Gynecological tumor	Yes	25.9	7	Normal	1	0	No knowledge	Consistent profuse menstruation without affecting the quality of life requires no medical treatment;	No	100	143
23	Reproductive tract infection	Yes	22.5	7	Normal	0	0	No knowledge	Consistent profuse menstruation without any other disease requires no medical treatment;Consistent scanty menstruation without any other disease requires no medical treatment;	No	100	286
33	Others	Yes	22.6	7	Normal	1	1	No knowledge	Scanty menstruation is a kind of disease which requires medical treatment;	No	95.8	186
31	Abnormal uterine bleeding	No	22.4	7	Normal	2	1	No knowledge	Profuse menstruation is a kind of disease which requires medical treatment;Scanty menstruation is a kind of disease which requires medical treatment;	No	100	171
24	Abnormal uterine bleeding	No	22.6	6	Normal	0	0	No knowledge	Consistent profuse menstruation without any other disease requires no medical treatment;Consistent scanty menstruation without any other disease requires no medical treatment;	No	96.3	85
44	Gynecological tumor	Yes	26	5	Normal	3	1	Limited knowledge	Consistent profuse menstruation without any other disease requires no medical treatment;Consistent profuse menstruation without affecting the quality of life requires no medical treatment;Consistent scanty menstruation without any other disease requires no medical treatment;Consistent scanty menstruation without affecting the quality of life requires no medical treatment;	Yes	96.8	79
21	Reproductive tract infection	Yes	22.5	7	Normal	0	0	No knowledge	Consistent profuse menstruation without affecting the quality of life requires no medical treatment;	Unknown	100	128
44	Abnormal uterine bleeding	No	21	10	Normal	1	1	No knowledge	Scanty menstruation is a kind of disease which requires medical treatment;	No	100	141
46	Abnormal uterine bleeding	Yes	24.6	4	Normal	1	1	No knowledge	Consistent profuse menstruation without any other disease requires no medical treatment;Consistent profuse menstruation without affecting the quality of life requires no medical treatment;Consistent scanty menstruation without any other disease requires no medical treatment;Consistent scanty menstruation without affecting the quality of life requires no medical treatment;	Yes	100	165
39	Reproductive tract infection	Yes	19.6	7	Normal	0	0	No knowledge	Consistent profuse menstruation without any other disease requires no medical treatment;	No	78.8	382
30	Abnormal uterine bleeding	No	19.5	5	Normal	0	0	Limited knowledge	Profuse menstruation is a kind of disease which requires medical treatment;Scanty menstruation is a kind of disease which requires medical treatment;	No	100	93
33	Reproductive tract infection	Yes	19.6	7	Normal	1	1	No knowledge	Consistent profuse menstruation without any other disease requires no medical treatment;Consistent scanty menstruation without any other disease requires no medical treatment;	Yes	98	77
44	Reproductive tract infection	Yes	19.6	6	Normal	2	1	Limited knowledge	Consistent profuse menstruation without any other disease requires no medical treatment;Consistent profuse menstruation without affecting the quality of life requires no medical treatment;	No	100	184
32	Others	Yes	25.9	7	Normal	0		No knowledge	Consistent profuse menstruation without any other disease requires no medical treatment;	Yes	92.1	192
38	Gynecological tumor	Yes	20	7	Normal	1	1	No knowledge	Profuse menstruation is a kind of disease which requires medical treatment;	Yes	100	108
29	Intrauterine echogenic mass	Yes	20.3	5	Normal	1	1	No knowledge	Consistent profuse menstruation without any other disease requires no medical treatment;Consistent scanty menstruation without any other disease requires no medical treatment;	No	100	141
27	Reproductive tract infection	Yes	25.1	5	Normal	0	0	No knowledge	Profuse menstruation is a kind of disease which requires medical treatment;Scanty menstruation is a kind of disease which requires medical treatment;	No	100	255
38	Reproductive tract infection	Yes	20.4	5	Normal	2	1	No knowledge	Scanty menstruation is a kind of disease which requires medical treatment;	Yes	95	81
29	Gynecological tumor	Yes	22	6	Normal	1	1	No knowledge	Consistent profuse menstruation without any other disease requires no medical treatment;	Yes	98.4	191
45	Abnormal uterine bleeding	No	25.6	3	Hypomenorrhea	1	1	No knowledge	Profuse menstruation is a kind of disease which requires medical treatment;Scanty menstruation is a kind of disease which requires medical treatment;	Unknown	100	26
43	Gynecological tumor	Yes	23	8	Heavy menstrual bleeding	2	2	Limited knowledge	Consistent profuse menstruation without any other disease requires no medical treatment;	Yes	64.7	396
37	Reproductive tract infection	Yes	18.8	5	Normal	1	1	No knowledge	Profuse menstruation is a kind of disease which requires medical treatment;Scanty menstruation is a kind of disease which requires medical treatment;	Yes	91.8	81
39	Reproductive tract infection	Yes	24	5	Normal	0	0	No knowledge	Scanty menstruation is a kind of disease which requires medical treatment;	Unknown	95.3	68
27	Others	Yes	24.2	7	Normal	0	0	No knowledge	Consistent profuse menstruation without any other disease requires no medical treatment;Consistent scanty menstruation without any other disease requires no medical treatment;	Unknown	85	287
32	Reproductive tract infection	Yes	20.3	5	Normal	1	1	No knowledge	Scanty menstruation is a kind of disease which requires medical treatment;	Yes	100	100
36	Physical examination	Yes	20.6	7	Normal	1	1	Moderate knowledge	Profuse menstruation is a kind of disease which requires medical treatment;	Yes	96	69
47	Pelvic floor dysfunction	No	20.5	9	Normal	4	3	No knowledge	Consistent profuse menstruation without any other disease requires no medical treatment;	Unknown	98	281
48	Pelvic floor dysfunction	Yes	25.6	5	Heavy menstrual bleeding	3	2	Limited knowledge	Consistent profuse menstruation without any other disease requires no medical treatment;Consistent profuse menstruation without affecting the quality of life requires no medical treatment;	Unknown	64.7	310
22	Reproductive tract infection	Yes	20.7	8	Normal	0	0	No knowledge	Scanty menstruation is a kind of disease which requires medical treatment;	Unknown	100	188
22	Reproductive tract infection	Yes	20.9	6	Normal	0	0	No knowledge	Consistent profuse menstruation without any other disease requires no medical treatment;	Yes	78.3	177
36	Reproductive tract infection	Yes	20.1	3	Hypomenorrhea	1	1	No knowledge	Scanty menstruation is a kind of disease which requires medical treatment;	Unknown	100	16
40	Gynecological tumor	Yes	25.6	3	Normal	1	1	No knowledge	Consistent scanty menstruation without any other disease requires no medical treatment;Consistent scanty menstruation without affecting the quality of life requires no medical treatment;	Unknown	100	12
37	Reproductive tract infection	Yes	20.3	6	Normal	3	1	No knowledge	Profuse menstruation is a kind of disease which requires medical treatment;Scanty menstruation is a kind of disease which requires medical treatment;	No	100	184
35	Reproductive tract infection	Yes	20.5	5	Normal	2	1	No knowledge	Consistent profuse menstruation without any other disease requires no medical treatment;Consistent scanty menstruation without any other disease requires no medical treatment;	Yes	95	81
46	Gynecological tumor	Yes	24.3	8	Heavy menstrual bleeding	2	2	Limited knowledge	Profuse menstruation is a kind of disease which requires medical treatment;	Yes	22.3	503
43	Physical examination	Yes	20.6	5	Normal	4	1	No knowledge	Consistent profuse menstruation without any other disease requires no medical treatment;Consistent scanty menstruation without any other disease requires no medical treatment;	Yes	100	167
41	Reproductive tract infection	Yes	22.1	4	Normal	2	1	No knowledge	Profuse menstruation is a kind of disease which requires medical treatment;	Yes	100	55
32	Intrauterine echogenic mass	Yes	22.3	6	Normal	1	1	No knowledge	Consistent profuse menstruation without any other disease requires no medical treatment;Consistent scanty menstruation without any other disease requires no medical treatment;	No	92.1	197
23	Reproductive tract infection	Yes	25	6	Normal	5	2	No knowledge	Scanty menstruation is a kind of disease which requires medical treatment;	No	98	230
32	Reproductive tract infection	Yes	22.5	5	Normal	1	1	No knowledge	Profuse menstruation is a kind of disease which requires medical treatment;Scanty menstruation is a kind of disease which requires medical treatment;	Yes	100	175
21	Reproductive tract infection	Yes	25.6	5	Normal	2	0	No knowledge	Scanty menstruation is a kind of disease which requires medical treatment;	Unknown	98	87
31	Reproductive tract infection	Yes	22.5	7	Normal	1	1	Limited knowledge	Profuse menstruation is a kind of disease which requires medical treatment;Scanty menstruation is a kind of disease which requires medical treatment;	Yes	92	244
40	Abnormal uterine bleeding	Yes	22.4	5	Normal	2	2	No knowledge	Profuse menstruation is a kind of disease which requires medical treatment;Scanty menstruation is a kind of disease which requires medical treatment;	No	100	138
31	Reproductive tract infection	Yes	22.6	5	Normal	1	0	No knowledge	Scanty menstruation is a kind of disease which requires medical treatment;	No	95.4	191
42	Cervical intraepithelial neoplasia	Yes	23	3	Hypomenorrhea	2	1	No knowledge	Consistent profuse menstruation without any other disease requires no medical treatment;Consistent scanty menstruation without any other disease requires no medical treatment;	Unknown	100	33
48	Reproductive tract infection	Yes	23.5	4	Normal	2	2	No knowledge	Consistent profuse menstruation without any other disease requires no medical treatment;Consistent scanty menstruation without any other disease requires no medical treatment;	Unknown	88	85
30	Reproductive tract infection	Yes	23.5	5	Normal	1	1	Limited knowledge	Scanty menstruation is a kind of disease which requires medical treatment;	Yes	100	104
25	Abnormal uterine bleeding	Yes	26.8	4	Normal	0	0	No knowledge	Profuse menstruation is a kind of disease which requires medical treatment;Scanty menstruation is a kind of disease which requires medical treatment;	No	100	145
41	Cervical intraepithelial neoplasia	Yes	23.4	6	Normal	2	2	Limited knowledge	Consistent profuse menstruation without any other disease requires no medical treatment;	Unknown	100	205
37	Reproductive tract infection	Yes	23.5	5	Normal	2	2	No knowledge	Scanty menstruation is a kind of disease which requires medical treatment;Consistent profuse menstruation without any other disease requires no medical treatment;	Yes	92.1	161
27	Reproductive tract infection	Yes	23.5	9	Normal	0	0	No knowledge	Scanty menstruation is a kind of disease which requires medical treatment;	Unknown	100	108
40	Reproductive tract infection	Yes	22.5	3	Hypomenorrhea	2	1	No knowledge	Consistent profuse menstruation without any other disease requires no medical treatment;Consistent scanty menstruation without any other disease requires no medical treatment;	Yes	87.9	94
42	Abnormal uterine bleeding	Yes	25.4	5	Normal	2	1	No knowledge	Profuse menstruation is a kind of disease which requires medical treatment;Scanty menstruation is a kind of disease which requires medical treatment;	No	100	161
34	Abnormal uterine bleeding	Yes	22.8	3	Hypomenorrhea	1	1	No knowledge	Scanty menstruation is a kind of disease which requires medical treatment;	No	100	16
23	Abnormal uterine bleeding	Yes	24	5	Normal	0	0	No knowledge	Scanty menstruation is a kind of disease which requires medical treatment;	No	95.4	312
36	Reproductive tract infection	Yes	21	6	Normal	1	1	Limited knowledge	Profuse menstruation is a kind of disease which requires medical treatment;	Yes	100	165
25	Reproductive tract infection	Yes	25.6	5	Normal	0	0	No knowledge	Consistent profuse menstruation without any other disease requires no medical treatment;Consistent scanty menstruation without any other disease requires no medical treatment;	No	100	188
48	Abnormal uterine bleeding	Yes	22.6	3	Hypomenorrhea	1	1	No knowledge	Scanty menstruation is a kind of disease which requires medical treatment;	Yes	100	20
34	Physical examination	Yes	22.8	6	Normal	1	1	No knowledge	Consistent profuse menstruation without any other disease requires no medical treatment;	No	100	247
43	Reproductive tract infection	Yes	22	4	Normal	2	1	Limited knowledge	Profuse menstruation is a kind of disease which requires medical treatment;Scanty menstruation is a kind of disease which requires medical treatment;	Yes	95	50
34	Gynecological tumor	Yes	21	4	Normal	1	1	No knowledge	Scanty menstruation is a kind of disease which requires medical treatment;	No	100	35
31	Gynecological tumor	Yes	25.6	6	Normal	0	0	No knowledge	Profuse menstruation is a kind of disease which requires medical treatment;Scanty menstruation is a kind of disease which requires medical treatment;	No	100	146
34	Cervical intraepithelial neoplasia	Yes	22	5	Normal	2	2	No knowledge	Profuse menstruation is a kind of disease which requires medical treatment;Scanty menstruation is a kind of disease which requires medical treatment;	Yes	95.4	151
32	Reproductive tract infection	No	23	4	Normal	1	1	Limited knowledge	Scanty menstruation is a kind of disease which requires medical treatment;	Yes	100	57
27	Reproductive tract infection	Yes	25.6	12	Normal	0	0	No knowledge	Profuse menstruation is a kind of disease which requires medical treatment;Scanty menstruation is a kind of disease which requires medical treatment;	Yes	100	135
47	Abnormal uterine bleeding	No	23.6	8	Heavy menstrual bleeding	2	2	No knowledge	Consistent profuse menstruation without any other disease requires no medical treatment;	Yes	88.7	381
28	Reproductive tract infection	Yes	23.4	5	Normal	0	0	Limited knowledge	Profuse menstruation is a kind of disease which requires medical treatment;Scanty menstruation is a kind of disease which requires medical treatment;	No	100	114
34	Reproductive tract infection	Yes	24.3	6	Heavy menstrual bleeding	1	1	Limited knowledge	Profuse menstruation is a kind of disease which requires medical treatment;	Yes	22.3	401
42	Gynecological tumor	Yes	22	4	Normal	2	1	Limited knowledge	Profuse menstruation is a kind of disease which requires medical treatment;	Yes	100	61
31	Physical examination	Yes	22.5	4	Normal	1	1	No knowledge	Profuse menstruation is a kind of disease which requires medical treatment;Scanty menstruation is a kind of disease which requires medical treatment;	Unknown	100	183
45	Abnormal uterine bleeding	Yes	22.9	9	Normal	1	1	No knowledge	Profuse menstruation is a kind of disease which requires medical treatment;Scanty menstruation is a kind of disease which requires medical treatment;	No	100	132
32	Reproductive tract infection	Yes	21.2	7	Normal	2	1	No knowledge	Scanty menstruation is a kind of disease which requires medical treatment;	Yes	95.4	184
31	Gynecological tumor	Yes	24.8	5	Normal	1	1	Limited knowledge	Consistent profuse menstruation without any other disease requires no medical treatment;Consistent scanty menstruation without any other disease requires no medical treatment;	Yes	100	54
26	Reproductive tract infection	Yes	21.9	7	Normal	0	0	No knowledge	Profuse menstruation is a kind of disease which requires medical treatment;Scanty menstruation is a kind of disease which requires medical treatment;	Unknown	95	93
32	Reproductive tract infection	Yes	18.7	6	Normal	1	1	No knowledge	Consistent profuse menstruation without any other disease requires no medical treatment;Consistent scanty menstruation without any other disease requires no medical treatment;	Unknown	100	109
26	Abnormal uterine bleeding	No	21.8	4	Normal	0	0	No knowledge	Profuse menstruation is a kind of disease which requires medical treatment;Scanty menstruation is a kind of disease which requires medical treatment;	Yes	94.3	56
42	Intrauterine echogenic mass	Yes	20	8	Normal	4	1	Limited knowledge	Profuse menstruation is a kind of disease which requires medical treatment;Scanty menstruation is a kind of disease which requires medical treatment;	Yes	100	152
27	Gynecological tumor	Yes	21.3	7	Normal	0	0	Limited knowledge	Consistent profuse menstruation without any other disease requires no medical treatment;Consistent scanty menstruation without any other disease requires no medical treatment;	Yes	100	195
27	Reproductive tract infection	Yes	24.9	7	Heavy menstrual bleeding	1	0	No knowledge	Consistent profuse menstruation without any other disease requires no medical treatment;Consistent scanty menstruation without any other disease requires no medical treatment;	No	98	200
37	Reproductive tract infection	Yes	21.5	6	Normal	1	1	Limited knowledge	Profuse menstruation is a kind of disease which requires medical treatment;Scanty menstruation is a kind of disease which requires medical treatment;	Yes	95	52
35	Others	Yes	21.4	5	Normal	1	1	No knowledge	Profuse menstruation is a kind of disease which requires medical treatment;Scanty menstruation is a kind of disease which requires medical treatment;	No	96	56
32	Reproductive tract infection	Yes	22	6	Hypomenorrhea	2	2	No knowledge	Profuse menstruation is a kind of disease which requires medical treatment;Scanty menstruation is a kind of disease which requires medical treatment;	No	97	66
23	Abnormal uterine bleeding	Yes	22.5	6	Normal	0	0	No knowledge	Consistent profuse menstruation without any other disease requires no medical treatment;Consistent scanty menstruation without any other disease requires no medical treatment;	No	100	250
41	Gynecological tumor	Yes	25.6	4	Normal	1	1	No knowledge	Consistent profuse menstruation without any other disease requires no medical treatment;Consistent scanty menstruation without any other disease requires no medical treatment;	No	94.7	57
27	Abnormal uterine bleeding	No	22.5	7	Hypomenorrhea	0	0	Limited knowledge	Profuse menstruation is a kind of disease which requires medical treatment;Scanty menstruation is a kind of disease which requires medical treatment;	Yes	95.6	61
41	Reproductive tract infection	Yes	23	5	Normal	2	1	No knowledge	Consistent profuse menstruation without any other disease requires no medical treatment;	Unknown	100	152
47	Gynecological tumor	No	22.5	4	Hypomenorrhea	3	1	No knowledge	Profuse menstruation is a kind of disease which requires medical treatment;	Yes	100	33
32	Reproductive tract infection	Yes	25.6	5	Normal	1	1	Limited knowledge	Profuse menstruation is a kind of disease which requires medical treatment;Scanty menstruation is a kind of disease which requires medical treatment;	Yes	95.3	72
46	Gynecological tumor	Yes	22.4	7	Normal	3	1	Limited knowledge	Consistent profuse menstruation without any other disease requires no medical treatment;	No	100	159
48	Pelvic floor dysfunction	Yes	22.6	6	Heavy menstrual bleeding	1	1	Limited knowledge	Profuse menstruation is a kind of disease which requires medical treatment;Scanty menstruation is a kind of disease which requires medical treatment;	Yes	100	193
51	Gynecological tumor	Yes	25.7	6	Normal	2	1	Limited knowledge	Consistent profuse menstruation without any other disease requires no medical treatment;Consistent scanty menstruation without any other disease requires no medical treatment;	Yes	40	508
32	Reproductive tract infection	Yes	22.5	10	Hypomenorrhea	1	0	No knowledge	Scanty menstruation is a kind of disease which requires medical treatment;	Unknown	92.1	139
28	Reproductive tract infection	Yes	21	6	Normal	0	0	Limited knowledge	Profuse menstruation is a kind of disease which requires medical treatment;Scanty menstruation is a kind of disease which requires medical treatment;	Yes	100	109
32	Reproductive tract infection	Yes	27	4	Normal	1	0	Limited knowledge	Profuse menstruation is a kind of disease which requires medical treatment;Scanty menstruation is a kind of disease which requires medical treatment;	Yes	98	55
43	Reproductive tract infection	Yes	19.8	4	Normal	2	1	No knowledge	Consistent profuse menstruation without any other disease requires no medical treatment;Consistent scanty menstruation without any other disease requires no medical treatment;	Yes	100	52
26	Others	Yes	20	6	Normal	1	1	Limited knowledge	Scanty menstruation is a kind of disease which requires medical treatment;	Yes	100	70
38	Physical examination	Yes	20.5	5	Hypomenorrhea	0	0	Limited knowledge	Profuse menstruation is a kind of disease which requires medical treatment;	No	95	68
43	Pelvic floor dysfunction	No	20.6	5	Normal	4	2	No knowledge	Profuse menstruation is a kind of disease which requires medical treatment;	No	100	100
35	Reproductive tract infection	Yes	25.8	8	Normal	5	1	Limited knowledge	Scanty menstruation is a kind of disease which requires medical treatment;	Yes	92.1	169
23	Physical examination	Yes	20.4	7	Hypomenorrhea	0	0	No knowledge	Scanty menstruation is a kind of disease which requires medical treatment;	No	100	68
38	Reproductive tract infection	Yes	24	5	Normal	3	1	No knowledge	Profuse menstruation is a kind of disease which requires medical treatment;Scanty menstruation is a kind of disease which requires medical treatment;	No	100	131
19	Reproductive tract infection	Yes	25.7	9	Normal	0	0	Limited knowledge	Consistent profuse menstruation without affecting the quality of life requires no medical treatment;	No	100	171
33	Intrauterine echogenic mass	Yes	23.5	5	Hypomenorrhea	2	1	No knowledge	Profuse menstruation is a kind of disease which requires medical treatment;Scanty menstruation is a kind of disease which requires medical treatment;	No	100	143
30	Abnormal uterine bleeding	No	25.6	9	Normal	4	2	No knowledge	Scanty menstruation is a kind of disease which requires medical treatment;	Yes	100	182
31	Reproductive tract infection	Yes	23.6	6	Heavy menstrual bleeding	4	3	No knowledge	Consistent profuse menstruation without any other disease requires no medical treatment;	Yes	95.4	275
31	Others	Yes	23.5	6	Hypomenorrhea	2	1	No knowledge	Profuse menstruation is a kind of disease which requires medical treatment;Scanty menstruation is a kind of disease which requires medical treatment;	Unknown	100	54
42	Reproductive tract infection	Yes	23	5	Normal	5	1	Limited knowledge	Profuse menstruation is a kind of disease which requires medical treatment;	Unknown	100	42
51	Abnormal uterine bleeding	No	22.4	11	Heavy menstrual bleeding	3	1	Limited knowledge	Consistent profuse menstruation without any other disease requires no medical treatment;	Yes	95.4	155
29	Reproductive tract infection	Yes	25.6	6	Normal	1	1	No knowledge	Consistent profuse menstruation without any other disease requires no medical treatment;Consistent scanty menstruation without any other disease requires no medical treatment;	No	100	103
45	Gynecological tumor	Yes	22.5	6	Heavy menstrual bleeding	3	2	Limited knowledge	Consistent profuse menstruation without any other disease requires no medical treatment;Consistent profuse menstruation without affecting the quality of life requires no medical treatment;	Unknown	40	1072
41	Gynecological tumor	Yes	22.6	26	Normal	3	1	No knowledge	Consistent profuse menstruation without any other disease requires no medical treatment;	Unknown	79.8	383
45	Pelvic floor dysfunction	No	28	10	Heavy menstrual bleeding	3	3	Limited knowledge	Consistent profuse menstruation without any other disease requires no medical treatment;	Unknown	81.8	321
29		Yes	22.8	7	Normal			Limited knowledge	Profuse menstruation is a kind of disease which requires medical treatment;	Yes	100	112
31		Yes	23.5	5	Normal			Limited knowledge	Profuse menstruation is a kind of disease which requires medical treatment;	Unknown	100	73
37	Reproductive tract infection	No	25.6	12	Heavy menstrual bleeding	2	2	Limited knowledge	Profuse menstruation is a kind of disease which requires medical treatment;	Yes	79.8	208
38	Reproductive tract infection	Yes	23.4	5	Normal	2	2	Limited knowledge	Profuse menstruation is a kind of disease which requires medical treatment;Scanty menstruation is a kind of disease which requires medical treatment;	Yes	79.8	385
33	Others	Yes	23	5	Normal	2	0	Limited knowledge	Profuse menstruation is a kind of disease which requires medical treatment;	No	100	122
33	Abnormal uterine bleeding	Yes	25.8	7	Normal	1	1	Limited knowledge	Profuse menstruation is a kind of disease which requires medical treatment;Scanty menstruation is a kind of disease which requires medical treatment;	Yes	100	78
26	Others	Yes	23.4	5	Normal	0	0	No knowledge	Scanty menstruation is a kind of disease which requires medical treatment;	No	100	136
31		Yes	23.1	4	Normal	0	0	No knowledge	Profuse menstruation is a kind of disease which requires medical treatment;Scanty menstruation is a kind of disease which requires medical treatment;	Unknown	96	86
38	Reproductive tract infection	Yes	26	7	Normal	2	1	No knowledge	Consistent profuse menstruation without any other disease requires no medical treatment;	No	95.4	272
36	Reproductive tract infection	Yes	22	7	Heavy menstrual bleeding	2	1	Limited knowledge	Consistent profuse menstruation without any other disease requires no medical treatment;Consistent scanty menstruation without any other disease requires no medical treatment;	No	92.1	277
45	Reproductive tract infection	Yes	22.5	5	Normal	1	1	No knowledge	Scanty menstruation is a kind of disease which requires medical treatment;	Yes	100	143
33	Reproductive tract infection	Yes	25.7	3	Normal	2	0	Limited knowledge	Consistent profuse menstruation without any other disease requires no medical treatment;Consistent scanty menstruation without any other disease requires no medical treatment;	Unknown	100	60
21	Reproductive tract infection	Yes	22.6	5	Normal	1	0	No knowledge	Profuse menstruation is a kind of disease which requires medical treatment;Scanty menstruation is a kind of disease which requires medical treatment;	No	100	168
43	Gynecological tumor	Yes	22.5	4	Normal	1	1	No knowledge	Consistent profuse menstruation without any other disease requires no medical treatment;	Yes	95.4	177
45	Intrauterine echogenic mass	Yes	22.5	8	Heavy menstrual bleeding	2	2	Limited knowledge	Consistent profuse menstruation without any other disease requires no medical treatment;Consistent profuse menstruation without affecting the quality of life requires no medical treatment;	Yes	36.5	483
27	Cervical intraepithelial neoplasia	No	22.4	7	Hypomenorrhea	1	1	No knowledge	Scanty menstruation is a kind of disease which requires medical treatment;	No	98	59
41	Gynecological tumor	Yes	22.3	8	Heavy menstrual bleeding	4	1	Limited knowledge	Consistent profuse menstruation without any other disease requires no medical treatment;Consistent profuse menstruation without affecting the quality of life requires no medical treatment;	Yes	12.1	346
29	Reproductive tract infection	Yes	25.9	8	Normal	0	0	Limited knowledge	Consistent profuse menstruation without affecting the quality of life requires no medical treatment;Consistent scanty menstruation without affecting the quality of life requires no medical treatment;	Yes	95.4	231
22	Others	Yes	19.6	5	Normal	0	0	No knowledge	Consistent profuse menstruation without any other disease requires no medical treatment;Consistent profuse menstruation without affecting the quality of life requires no medical treatment;	No	95.4	286
45	Abnormal uterine bleeding	No	25.8	20	Normal	2	2	No knowledge	Consistent profuse menstruation without any other disease requires no medical treatment;Consistent profuse menstruation without affecting the quality of life requires no medical treatment;Consistent scanty menstruation without any other disease requires no medical treatment;Consistent scanty menstruation without affecting the quality of life requires no medical treatment;	Unknown	95.4	270
28	Gynecological tumor	Yes	21.3	6	Normal	1	1	Limited knowledge	Profuse menstruation is a kind of disease which requires medical treatment;Scanty menstruation is a kind of disease which requires medical treatment;	Yes	73.7	125
26	Others	Yes	21.6	7	Hypomenorrhea	0	0	No knowledge	Scanty menstruation is a kind of disease which requires medical treatment;	Yes	100	34
48		Yes	25.6	5	Normal	1	1	No knowledge	Consistent profuse menstruation without any other disease requires no medical treatment;	No	98	261
27	Reproductive tract infection	Yes	21.5	8	Normal	0	0	No knowledge	Consistent profuse menstruation without any other disease requires no medical treatment;	No	100	152
37	Intrauterine echogenic mass	Yes	21.4	5	Normal	2	1	Limited knowledge	Profuse menstruation is a kind of disease which requires medical treatment;Scanty menstruation is a kind of disease which requires medical treatment;	Yes	95.4	78
31	Gynecological tumor	Yes	25.6	7	Normal	0	0	No knowledge	Profuse menstruation is a kind of disease which requires medical treatment;Scanty menstruation is a kind of disease which requires medical treatment;	No	100	108
26	Intrauterine echogenic mass	Yes	24	6	Normal	0	0	No knowledge	Profuse menstruation is a kind of disease which requires medical treatment;Scanty menstruation is a kind of disease which requires medical treatment;	Yes	100	61
43	Reproductive tract infection	Yes	21.5	4	Normal	2	2	Limited knowledge	Profuse menstruation is a kind of disease which requires medical treatment;	Yes	95	90
36	Abnormal uterine bleeding	Yes	21.6	3	Hypomenorrhea	3	1	No knowledge	Scanty menstruation is a kind of disease which requires medical treatment;	Yes	95.6	30
24	Gynecological tumor	Yes	25.7	5	Normal	1	1	No knowledge	Scanty menstruation is a kind of disease which requires medical treatment;	Yes	94.3	82
44	Reproductive tract infection	Yes	21.5	5	Normal	1	1	No knowledge	Scanty menstruation is a kind of disease which requires medical treatment;	Yes	96.3	80
24	Abnormal uterine bleeding	Yes	22	7	Normal	1	0	Limited knowledge	Scanty menstruation is a kind of disease which requires medical treatment;	Yes	100	179
27	Abnormal uterine bleeding	Yes	22.3	8	Normal	0	0	No knowledge	Profuse menstruation is a kind of disease which requires medical treatment;Scanty menstruation is a kind of disease which requires medical treatment;	Yes	87.2	107
47	Pelvic floor dysfunction	Yes	17.2	7	Normal	1	1	No knowledge	Consistent profuse menstruation without any other disease requires no medical treatment;Consistent profuse menstruation without affecting the quality of life requires no medical treatment;	Yes	92.1	222
21	Gynecological tumor	Yes	22.4	7	Normal	3	0	No knowledge	Scanty menstruation is a kind of disease which requires medical treatment;	Yes	95.4	172
33	Abnormal uterine bleeding	Yes	24.8	7	Normal	1	1	Limited knowledge	Profuse menstruation is a kind of disease which requires medical treatment;Scanty menstruation is a kind of disease which requires medical treatment;	Yes	100	74
26	Others	Yes	19.6	5	Normal	0	0	No knowledge	Profuse menstruation is a kind of disease which requires medical treatment;	Unknown	95.4	120
34	Abnormal uterine bleeding	No	25.4	8	Heavy menstrual bleeding	0	0	Limited knowledge	Consistent profuse menstruation without any other disease requires no medical treatment;Consistent profuse menstruation without affecting the quality of life requires no medical treatment;	No	100	156
32		Yes	21	7	Normal	1	1	No knowledge	Consistent profuse menstruation without any other disease requires no medical treatment;Consistent profuse menstruation without affecting the quality of life requires no medical treatment;	No	73.7	357
33	Reproductive tract infection	Yes	22.3	3	Hypomenorrhea	2	0	No knowledge	Profuse menstruation is a kind of disease which requires medical treatment;	Yes	96	47
34	Abnormal uterine bleeding	Yes	22.6	6	Normal	1	1	Limited knowledge	Profuse menstruation is a kind of disease which requires medical treatment;Scanty menstruation is a kind of disease which requires medical treatment;	Yes	100	86
30	Abnormal uterine bleeding	Yes	22.4	5	Hypomenorrhea	3	0	No knowledge	Scanty menstruation is a kind of disease which requires medical treatment;	No	100	25
47	Cervical intraepithelial neoplasia	Yes	21	4	Normal	2	1	No knowledge	Consistent profuse menstruation without any other disease requires no medical treatment;	No	92.1	190
46		No	21.4	7	Heavy menstrual bleeding	1	0	No knowledge	Profuse menstruation is a kind of disease which requires medical treatment;	Yes	31	892
36	Reproductive tract infection	Yes	21.5	7	Normal	1	1	Limited knowledge	Scanty menstruation is a kind of disease which requires medical treatment;	Yes	95.4	85
48	Abnormal uterine bleeding	Yes	24.9	3	Normal	3	2	No knowledge	Consistent profuse menstruation without any other disease requires no medical treatment;Consistent scanty menstruation without any other disease requires no medical treatment;	No	98	35
49	Reproductive tract infection	Yes	21.8	3	Hypomenorrhea	1	1	No knowledge	Consistent profuse menstruation without any other disease requires no medical treatment;Consistent scanty menstruation without any other disease requires no medical treatment;	Yes	95.4	30
35	Gynecological tumor	Yes	22	5	Hypomenorrhea	1	0	No knowledge	Scanty menstruation is a kind of disease which requires medical treatment;	Yes	95.6	62
48	Gynecological tumor	Yes	24.6	6	Normal	1	1	Moderate knowledge	Consistent profuse menstruation without any other disease requires no medical treatment;	No	100	41
26	Abnormal uterine bleeding	No	22.6	8	Heavy menstrual bleeding	0	0	No knowledge	Profuse menstruation is a kind of disease which requires medical treatment;Scanty menstruation is a kind of disease which requires medical treatment;	Unknown	73	379
35	Endocrine disease	Yes	22.4	7	Heavy menstrual bleeding	2	1	No knowledge	Scanty menstruation is a kind of disease which requires medical treatment;	Yes	100	160
39		No	21	7	Heavy menstrual bleeding	1	0	Limited knowledge	Consistent profuse menstruation without any other disease requires no medical treatment;	No	85.4	950
51		Yes	21.5	8	Heavy menstrual bleeding	1	1	No knowledge	Consistent profuse menstruation without any other disease requires no medical treatment;Consistent profuse menstruation without affecting the quality of life requires no medical treatment;	Yes	63.4	454
26	Abnormal uterine bleeding	No	24.9	15	Normal	2	1	No knowledge	Profuse menstruation is a kind of disease which requires medical treatment;	Yes	95.4	551
48		No	21.4	7	Heavy menstrual bleeding	2	1	Partial knowledge	Profuse menstruation is a kind of disease which requires medical treatment;	Yes	0	1871
30	Others	Yes	22.3	7	Normal	0	0	No knowledge	Consistent profuse menstruation without any other disease requires no medical treatment;Consistent profuse menstruation without affecting the quality of life requires no medical treatment;	Yes	80.4	279
32	Abnormal uterine bleeding	No	22.6	10	Heavy menstrual bleeding	1	0	No knowledge	Profuse menstruation is a kind of disease which requires medical treatment;	No	83.2	287
43	Gynecological tumor	Yes	17.5	10	Heavy menstrual bleeding	3	1	Limited knowledge	Consistent profuse menstruation without any other disease requires no medical treatment;	Unknown	56.7	564
46	Gynecological tumor	Yes	22.4	10	Normal	3	3	No knowledge	Profuse menstruation is a kind of disease which requires medical treatment;	Unknown	80.4	209
31	Reproductive tract infection	Yes	22	7	Normal	1	1	No knowledge	Scanty menstruation is a kind of disease which requires medical treatment;	Yes	100	280
43	Abnormal uterine bleeding	Yes	23.5	5	Hypomenorrhea	1	1	No knowledge	Scanty menstruation is a kind of disease which requires medical treatment;	Unknown	100	66
23	Reproductive tract infection	Yes	22	5	Normal	0	0	No knowledge	Scanty menstruation is a kind of disease which requires medical treatment;	No	100	125
27	Reproductive tract infection	Yes	22.8	6	Normal	0	0	No knowledge	Consistent profuse menstruation without any other disease requires no medical treatment;	Yes	94.6	87
34		Yes	24.8	6	Heavy menstrual bleeding	3	1	No knowledge	Consistent profuse menstruation without any other disease requires no medical treatment;Consistent profuse menstruation without affecting the quality of life requires no medical treatment;	No	85.8	313
52	Reproductive tract infection	Yes	23.8	6	Normal	1	1	No knowledge	Consistent profuse menstruation without any other disease requires no medical treatment;Consistent profuse menstruation without affecting the quality of life requires no medical treatment;	Unknown	100	171
49	Endocrine disease	Yes	25.6	10	Normal	3	3	Limited knowledge	Profuse menstruation is a kind of disease which requires medical treatment;Scanty menstruation is a kind of disease which requires medical treatment;	Unknown	100	183
40	Reproductive tract infection	Yes	23.4	6	Heavy menstrual bleeding	2	1	Limited knowledge	Consistent profuse menstruation without any other disease requires no medical treatment;	No	96	289
45	Others	No	21	4	Hypomenorrhea	1	1	No knowledge	Scanty menstruation is a kind of disease which requires medical treatment;	Yes	100	17
46	Reproductive tract infection	Yes	25.2	6	Normal	2	2	No knowledge	Consistent profuse menstruation without any other disease requires no medical treatment;Consistent scanty menstruation without any other disease requires no medical treatment;	Yes	100	126
48	Gynecological tumor	Yes	21.6	8	Normal	1	1	Limited knowledge	Scanty menstruation is a kind of disease which requires medical treatment;	Yes	100	154
36	Gynecological tumor	Yes	21.4	3	Hypomenorrhea	4	1	Limited knowledge	Profuse menstruation is a kind of disease which requires medical treatment;Scanty menstruation is a kind of disease which requires medical treatment;	No	100	124
35	Reproductive tract infection	Yes	20	7	Hypomenorrhea	5	1	Limited knowledge	Scanty menstruation is a kind of disease which requires medical treatment;	No	100	58
33	Pelvic floor dysfunction	Yes	24.6	4	Normal	2	1	No knowledge	Consistent profuse menstruation without any other disease requires no medical treatment;	No	100	151
31		Yes	20.3	5	Normal	2	1	No knowledge	Consistent profuse menstruation without any other disease requires no medical treatment;	No	95.4	221
32	Abnormal uterine bleeding	Yes	20.6	5	Normal	1	1	Limited knowledge	Scanty menstruation is a kind of disease which requires medical treatment;	Yes	96.7	91
35	Reproductive tract infection	Yes	21	4	Hypomenorrhea	7	2	Limited knowledge	Profuse menstruation is a kind of disease which requires medical treatment;Scanty menstruation is a kind of disease which requires medical treatment;	Yes	100	138
39		Yes	22.2	7	Normal	1	1	No knowledge	Consistent profuse menstruation without any other disease requires no medical treatment;	No	85.4	280
31	Reproductive tract infection	Yes	22.3	5	Normal	1	1	No knowledge	Consistent profuse menstruation without any other disease requires no medical treatment;	No	4.1	285
26	Reproductive tract infection	Yes	26.3	4	Normal	0	0	No knowledge	Consistent profuse menstruation without any other disease requires no medical treatment;Consistent scanty menstruation without any other disease requires no medical treatment;	No	100	141
25	Reproductive tract infection	Yes	22.5	10	Normal	0	0	No knowledge	Consistent profuse menstruation without any other disease requires no medical treatment;Consistent scanty menstruation without any other disease requires no medical treatment;	No	100	163
35	Reproductive tract infection	Yes	24.6	5	Hypomenorrhea	1	1	Limited knowledge	Scanty menstruation is a kind of disease which requires medical treatment;	No	96.7	86
33	Reproductive tract infection	Yes	22.4	5	Normal	2	1	No knowledge	Profuse menstruation is a kind of disease which requires medical treatment;Scanty menstruation is a kind of disease which requires medical treatment;	Yes	100	101
31	Endocrine disease	Yes	24	5	Hypomenorrhea	3	1	No knowledge	Scanty menstruation is a kind of disease which requires medical treatment;	No	100	30
49	Abnormal uterine bleeding	No	21.6	15	Normal	2	1	No knowledge	Consistent profuse menstruation without any other disease requires no medical treatment;	No	89.1	232
32	Gynecological tumor	Yes	21.5	7	Normal	2	1	No knowledge	Scanty menstruation is a kind of disease which requires medical treatment;	No	100	171
30	Endocrine disease	Yes	25.3	7	Normal	0	0	No knowledge	Scanty menstruation is a kind of disease which requires medical treatment;	Unknown	100	116
35	Abnormal uterine bleeding	No	21.8	10	Heavy menstrual bleeding	2	1	Limited knowledge	Profuse menstruation is a kind of disease which requires medical treatment;	Yes	54	357
33		No	21.9	6	Normal	2	1	No knowledge	Consistent profuse menstruation without any other disease requires no medical treatment;	No	100	117
22	Reproductive tract infection	Yes	26.2	7	Normal	0	0	Limited knowledge	Profuse menstruation is a kind of disease which requires medical treatment;Consistent scanty menstruation without any other disease requires no medical treatment;Consistent scanty menstruation without affecting the quality of life requires no medical treatment;	Yes	96.2	90
38		No	22	7	Normal	0	0	Limited knowledge	Consistent profuse menstruation without affecting the quality of life requires no medical treatment;	No	100	188
26	Abnormal uterine bleeding	Yes	22	8	Normal	0	0	Partial knowledge	Consistent profuse menstruation without any other disease requires no medical treatment;	Unknown	100	285
49	Abnormal uterine bleeding	No	25.2	6	Normal	1	1	Limited knowledge	Profuse menstruation is a kind of disease which requires medical treatment;	Yes	37.2	1380
30	Gynecological tumor	Yes	23	7	Normal	2	1	Partial knowledge	Consistent profuse menstruation without affecting the quality of life requires no medical treatment;Consistent scanty menstruation without any other disease requires no medical treatment;	No	100	156
19	Physical examination	Yes	23.5	6	Normal	0	0	Limited knowledge	Scanty menstruation is a kind of disease which requires medical treatment;	Unknown	100	166
47		No	23.6	6	Normal	1	0	No knowledge	Profuse menstruation is a kind of disease which requires medical treatment;Scanty menstruation is a kind of disease which requires medical treatment;	Unknown	95	66
34	Endocrine disease	Yes	24	7	Hypomenorrhea	1	1	Limited knowledge	Profuse menstruation is a kind of disease which requires medical treatment;Scanty menstruation is a kind of disease which requires medical treatment;	No	100	66
31	Abnormal uterine bleeding	No	25.4	10	Normal	0	0	No knowledge	Consistent profuse menstruation without any other disease requires no medical treatment;	No	85.4	224
28	Others	No	23	5	Hypomenorrhea	0	0	Partial knowledge	Profuse menstruation is a kind of disease which requires medical treatment;Scanty menstruation is a kind of disease which requires medical treatment;	Unknown	90	60
30	Abnormal uterine bleeding	No	22	9	Normal	0	0	No knowledge	Profuse menstruation is a kind of disease which requires medical treatment;	No	100	106
46	Gynecological tumor	Yes	24.5	7	Heavy menstrual bleeding	4	2	No knowledge	Consistent profuse menstruation without any other disease requires no medical treatment;	Yes	78.7	373
25	Abnormal uterine bleeding	No	25.6	10	Heavy menstrual bleeding	0	0	No knowledge	Consistent profuse menstruation without any other disease requires no medical treatment;	Yes	88.3	159
36	Intrauterine echogenic mass	Yes	24.6	26	Normal	1	1	No knowledge	Consistent profuse menstruation without any other disease requires no medical treatment;	Unknown	98	201
44		No	25.3	7	Normal	1	1	No knowledge	Profuse menstruation is a kind of disease which requires medical treatment;	No	95.4	174
36	Endocrine disease	Yes	17.6	4	Normal	0	0	Partial knowledge	Profuse menstruation is a kind of disease which requires medical treatment;Scanty menstruation is a kind of disease which requires medical treatment;	Yes	100	53
33	Physical examination	Yes	23.6	10	Normal	1	0	No knowledge	Consistent profuse menstruation without any other disease requires no medical treatment;	Unknown	100	182
31		No	23.4	6	Normal	1	1	Limited knowledge	Profuse menstruation is a kind of disease which requires medical treatment;Scanty menstruation is a kind of disease which requires medical treatment;	Yes	100	192
34		No	25.4	2	Hypomenorrhea	4	1	Limited knowledge	Profuse menstruation is a kind of disease which requires medical treatment;Scanty menstruation is a kind of disease which requires medical treatment;	Unknown	100	10
32	Abnormal uterine bleeding	Yes	23.5	4	Heavy menstrual bleeding	1	1	No knowledge	Scanty menstruation is a kind of disease which requires medical treatment;Consistent profuse menstruation without any other disease requires no medical treatment;	Unknown	88.3	132
30	Reproductive tract infection	Yes	25.8	5	Normal	0	0	Limited knowledge	Profuse menstruation is a kind of disease which requires medical treatment;	Yes	100	91
33	Abnormal uterine bleeding	No	23.6	10	Normal	1	1	Limited knowledge	Profuse menstruation is a kind of disease which requires medical treatment;	Yes	37.4	1230
49	Gynecological tumor	Yes	22.4	5	Normal	2	2	No knowledge	Scanty menstruation is a kind of disease which requires medical treatment;Consistent profuse menstruation without any other disease requires no medical treatment;	No	85.4	181
33	Gynecological tumor	Yes	22.4	5	Normal	0	0	Limited knowledge	Scanty menstruation is a kind of disease which requires medical treatment;	No	100	83
34	Reproductive tract infection	Yes	26.3	6	Normal	1	0	No knowledge	Profuse menstruation is a kind of disease which requires medical treatment;	No	100	99
39	Gynecological tumor	Yes	22.3	5	Heavy menstrual bleeding	3	1	Limited knowledge	Profuse menstruation is a kind of disease which requires medical treatment;Consistent profuse menstruation without any other disease requires no medical treatment;	Yes	27.6	203
39	Abnormal uterine bleeding	Yes	22.5	5	Normal	2	1	No knowledge	Consistent profuse menstruation without any other disease requires no medical treatment;	Unknown	100	90
32		Yes	22.4	6	Normal	1	0	No knowledge	Profuse menstruation is a kind of disease which requires medical treatment;	Unknown	95.4	43
28		No	22.3	5	Normal	1	1	Limited knowledge	Consistent profuse menstruation without any other disease requires no medical treatment;Consistent profuse menstruation without affecting the quality of life requires no medical treatment;	Unknown	82	87
42		Yes	21	6	Normal			No knowledge	Profuse menstruation is a kind of disease which requires medical treatment;	Unknown	91.8	15
44		No	26.3	5	Normal	1	1	Partial knowledge	Consistent profuse menstruation without any other disease requires no medical treatment;Consistent profuse menstruation without affecting the quality of life requires no medical treatment;	Unknown	100	92
32	Gynecological tumor	Yes	21	5	Normal	1	1	Limited knowledge	Profuse menstruation is a kind of disease which requires medical treatment;Scanty menstruation is a kind of disease which requires medical treatment;	Yes	100	96
44	Cervical intraepithelial neoplasia	Yes	19	23	Normal	1	0	Partial knowledge	Profuse menstruation is a kind of disease which requires medical treatment;	No	64.7	151
42	Cervical intraepithelial neoplasia	Yes	19.5	9	Normal	4	1	No knowledge	Consistent profuse menstruation without any other disease requires no medical treatment;Consistent profuse menstruation without affecting the quality of life requires no medical treatment;	Unknown	95.4	54
37	Abnormal uterine bleeding	No	19.6	10	Heavy menstrual bleeding	0	0	No knowledge	Profuse menstruation is a kind of disease which requires medical treatment;	Yes	62.7	565
41	Gynecological tumor	Yes	26	7	Normal	1	1	Partial knowledge	Profuse menstruation is a kind of disease which requires medical treatment;	Yes	83.7	174
30	Abnormal uterine bleeding	Yes	21	9	Heavy menstrual bleeding	1	0	Limited knowledge	Consistent profuse menstruation without any other disease requires no medical treatment;	Yes	64.2	251
39	Gynecological tumor	Yes	22	5	Normal	4	1	Partial knowledge	Consistent profuse menstruation without any other disease requires no medical treatment;	Yes	95.4	61
38	Abnormal uterine bleeding	No	25.4	5	Normal	3	1	No knowledge	Consistent profuse menstruation without any other disease requires no medical treatment;Consistent profuse menstruation without affecting the quality of life requires no medical treatment;	Unknown	95.4	225
44		Yes	24	5	Hypomenorrhea	3	2	No knowledge	Scanty menstruation is a kind of disease which requires medical treatment;Consistent profuse menstruation without affecting the quality of life requires no medical treatment;	Unknown	30	354
41	Reproductive tract infection	Yes	24.3	6	Normal	4	2	No knowledge	Consistent profuse menstruation without affecting the quality of life requires no medical treatment;	Unknown	100	93
45		No	22.6	5	Normal	4	1	Partial knowledge	Profuse menstruation is a kind of disease which requires medical treatment;	Unknown	100	280
37	Reproductive tract infection	Yes	25.3	5	Normal	4	2	No knowledge	Consistent profuse menstruation without any other disease requires no medical treatment;Consistent profuse menstruation without affecting the quality of life requires no medical treatment;	Yes	83.7	250
25	Physical examination	No	22.5	7	Normal	1	0	No knowledge	Profuse menstruation is a kind of disease which requires medical treatment;Scanty menstruation is a kind of disease which requires medical treatment;	No	100	100
39	Reproductive tract infection	Yes	22.7	6	Normal	4	2	No knowledge	Consistent profuse menstruation without any other disease requires no medical treatment;	No	72.1	194
29	Pelvic floor dysfunction	Yes	22.8	7	Normal	1	1	No knowledge	Consistent profuse menstruation without any other disease requires no medical treatment;Consistent scanty menstruation without any other disease requires no medical treatment;	Yes	100	73
44	Reproductive tract infection	Yes	23.1	4	Hypomenorrhea	2	1	Limited knowledge	Profuse menstruation is a kind of disease which requires medical treatment;	No	100	12
29	Reproductive tract infection	Yes	23.5	5	Heavy menstrual bleeding	1	1	No knowledge	Consistent profuse menstruation without any other disease requires no medical treatment;	Yes	80.4	280
45	Abnormal uterine bleeding	Yes	25.6	23	Normal	3	1	Limited knowledge	Consistent profuse menstruation without any other disease requires no medical treatment;Consistent profuse menstruation without affecting the quality of life requires no medical treatment;	Yes	73.7	187
30	Reproductive tract infection	Yes	23.6	10	Heavy menstrual bleeding	3	0	Partial knowledge	Profuse menstruation is a kind of disease which requires medical treatment;	Yes	47.2	565
43	Abnormal uterine bleeding	No	23.5	4	Heavy menstrual bleeding	1	1	No knowledge	Consistent profuse menstruation without any other disease requires no medical treatment;	Yes	85	392
43	Reproductive tract infection	No	26.3	8	Normal	3	1	No knowledge	Consistent profuse menstruation without any other disease requires no medical treatment;	No	100	95
28	Abnormal uterine bleeding	No	23	7	Normal	0	0	No knowledge	Profuse menstruation is a kind of disease which requires medical treatment;	Unknown	93	73
55	Abnormal uterine bleeding	No	22.1	10	Heavy menstrual bleeding	3	1	No knowledge	Consistent profuse menstruation without any other disease requires no medical treatment;	Unknown	83.7	497
28	Endocrine disease	No	28	7	Normal	0	0	Limited knowledge	Profuse menstruation is a kind of disease which requires medical treatment;Consistent profuse menstruation without any other disease requires no medical treatment;	Unknown	100	35
